# Supplementary material for: Mfd deficiency decreases the abundance of complete transcripts of sporulation genes and alters sporogenesis and the structure of dormant Bacillus subtilis spores
Source: Front Microbiol. 2025 Oct 17;16:1680580. doi: 10.3389/fmicb.2025.1680580 (PMC12575378; doi:10.3389/fmicb.2025.1680580)
Supplement: Supplementary file 2 [file Table_1.XLSX]

## Sheet: Table S1_Sporulation_Genes
Summary Statistics for All Spor	ulation Ge	nes
===============================	==========	=========
Total Genes: 503
Gene List: aag, abbA, abrB, acc	A, accD, a	dhB, arsB, arsC, arsR, asd, bdbC, bdbD, bofC, ccpB, ccpC, cdaS, cgeA, cgeB, cgeC, cgeD, cgeE, chaA, cheA, cheB, cheC, cheD, cheW, cheY, citH, clpC, comGA, comGB, comGC, comGD, comGE, comGF, comGG, comK, comZ, cotA, cotB, cotC, cotD, cotE, cotF, cotG, cotH, cotI, cotJA, cotJB, cotJC, cotM, cotP, cotQ, cotR, cotS, cotSA, cotT, cotU, cotV, cotW, cotX, cotY, cotZ, csbX, csfB, csfG, csgA, ctpB, ctsR, …
Overall Statistics:
--------------------
Mean SD	CV	Range
Sample
M1 3925.698616 218.362350	0.080863	836
M2 5053.760489 209.658221	0.058205	838.127
M3 4538.242029 261.326628	0.08692	989.34
Y1 5860.409414 294.068221	0.07121	1085.45
Y2 5478.821189 285.740326	0.076613	1072.01
Y3 5501.201283 286.867364	0.063368	1104.66
Individual Gene Details:
-------------------------
aag:
Mean SD	CV	Range
Sample
M1 8222.458545 22.770064	0.002769	79
M2 8991.502538 13.122096	0.001459	55
M3 8812.165821 24.519302	0.002782	81
Y1 8378.424704 12.882283	0.001538	56
Y2 8921.030457 7.186316	0.000806	29
Y3 9163.468697 8.867305	0.000968	37
abbA:
Mean S	D C	V Range
Sample
M1 3179.333333 704.10330	3 0.22146	3 2603
M2 4901.580808 1096.92751	8 0.22379	1 4199
M3 2988.060606 697.08884	6 0.23329	1 2615
Y1 5990.833333 1171.47527	2 0.19554	5 4600
Y2 6033.262626 1368.05618	6 0.22675	2 5417
Y3 6201.949495 1436.93726	0 0.23169	1 5611
abrB:
Mean SD	CV	Range
Sample
M1 8821.381443 27.494868	0.003117	102
M2 8774.876289 28.768970	0.003279	105
M3 8920.006873 24.101079	0.002702	89
Y1 9239.295533 29.514729	0.003194	106
Y2 9035.378007 28.520435	0.003157	102
Y3 8959.501718 27.697302	0.003091	103
accA:
Mean S	D C	V Range
Sample
M1 4175.556237 1026.32211	4 0.24579	3 4498
M2 7834.912065 337.20186	5 0.04303	8 2435
M3 4875.173824 992.41215	2 0.20356	4 4099
Y1 8007.574642 21.37914	0 0.00267	0 196
Y2 7816.441718 278.83860	8 0.03567	3 1765
Y3 7383.201431 508.61388	8 0.06888	8 2451
accD:
Mean SD	CV	Range
Sample
M1 4989.938144 601.173284	0.120477	2301
M2 7883.109966 149.827024	0.019006	684
M3 5776.501718 652.935153	0.113033	2676
Y1 8002.799542 12.195555	0.001524	135
Y2 7931.363116 88.437532	0.01115	492
Y3 7854.789233 147.310472	0.018754	634
adhB:
Mean SD	CV	Range
Sample
M1 2278.591029 33.465360	0.014687	140
M2 3600.544415 29.381446	0.00816	129
M3 3769.268250 65.106219	0.017273	276
Y1 8429.334213 2.476829	0.000294	16
Y2 6888.453826 194.706396	0.028266	823
Y3 5952.399296 153.845040	0.025846	660
arsB:
Mean SD	CV	Range
Sample
M1 3447.589817 212.412787	0.061612	858
M2 5460.902978 271.715390	0.049756	1165
M3 4879.440922 91.387029	0.018729	387
Y1 8483.401537 5.390711	0.000635	25
Y2 9192.777137 3.554831	0.000387	19
Y3 7120.889529 144.773465	0.020331	648
arsC:
Mean SD	CV	Range
Sample
M1 2957.221429 189.927448	0.064225	819
M2 5659.657143 801.295736	0.14158	3098
M3 4732.459524 204.647472	0.043243	810
Y1 8454.978571 28.295441	0.003347	109
Y2 9173.169048 30.227735	0.003295	118
Y3 7051.302381 376.277701	0.053363	1446
arsR:
Mean SD	CV	Range
Sample
M1 2548.012579 53.066173	0.020826	205
M2 3977.044025 71.466685	0.01797	293
M3 4329.154088 37.452112	0.008651	140
Y1 8400.408805 22.081642	0.002629	77
Y2 9103.808176 18.369954	0.002018	67
Y3 6176.789308 51.353015	0.008314	202
asd:
Mean SD	CV	Range
Sample
M1 1698.728146 416.595042	0.245239	1689
M2 2248.385207 260.668402	0.115936	1429
M3 1911.821326 334.591353	0.175012	1257
Y1 2835.752161 736.181701	0.259607	2849
Y2 2803.133525 433.770028	0.154745	2199
Y3 2331.125841 248.857687	0.106754	1276
bdbC:
Mean SD	CV	Range
Sample
M1 8440.513189 39.510654	0.004681	131
M2 9849.465228 37.120378	0.003769	129
M3 8769.191847 38.808537	0.004426	133
Y1 8944.052758 36.300457	0.004059	123
Y2 8204.338129 39.134977	0.00477	133
Y3 8194.055156 37.883606	0.004623	131
bdbD:
Mean SD	CV	Range
Sample
M1 8453.461883 19.572079	0.002315	84
M2 9864.264574 10.166736	0.001031	54
M3 8793.405082 13.357656	0.001519	68
Y1 8955.174888 17.887646	0.001997	95
Y2 8216.270553 16.519088	0.002011	82
Y3 8204.905830 16.174251	0.001971	85
bofC:
Mean SD	CV	Range
Sample
M1 3104.321637 442.232409	0.142457	1930
M2 4836.421053 435.884959	0.090126	1982
M3 4282.830409 644.081344	0.150387	2810
Y1 8687.288499 21.195578	0.00244	73
Y2 7043.000000 800.479573	0.113656	3327
Y3 7166.879142 892.981092	0.124598	3237
ccpB:
Mean SD	CV	Range
Sample
M1 165.865385 30.574657	0.184334	139
M2 265.840812 28.791771	0.108305	131
M3 154.707265 28.953619	0.187151	130
Y1 1308.631410 39.560336	0.03023	181
Y2 1460.646368 32.952696	0.02256	150
Y3 709.504274 25.126120	0.035414	135
ccpC:
Mean SD	CV	Range
Sample
M1 1352.678005 225.281261	0.166545	942
M2 2149.276644 279.697904	0.130136	1301
M3 1273.242630 248.895577	0.195482	1077
Y1 3413.520408 655.771812	0.19211	2823
Y2 2741.421769 640.796800	0.233746	2798
Y3 3058.460317 622.685664	0.203594	2776
cdaS:
Mean SD	CV	Range
Sample
M1 765.379808 21.509526	0.028103	108
M2 2065.365385 34.992196	0.016942	166
M3 2145.144231 35.051648	0.01634	162
Y1 1807.488782 157.260587	0.087005	707
Y2 1741.879808 112.838398	0.06478	502
Y3 1604.120192 82.292962	0.051301	426
cgeA:
Mean SD	CV	Range
Sample
M1 716.800995 8.619424	0.012025	51
M2 1698.910448 10.935628	0.006437	47
M3 2072.875622 14.584330	0.007036	53
Y1 1604.375622 31.960866	0.019921	134
Y2 1424.512438 23.213228	0.016296	125
Y3 1392.509950 17.924646	0.012872	82
cgeB:
Mean SD	CV	Range
Sample
M1 718.897275 28.507026	0.039654	105
M2 1695.137317 35.316453	0.020834	132
M3 2089.175052 48.372524	0.023154	152
Y1 1604.314465 102.074318	0.063625	343
Y2 1407.801887 86.296626	0.061299	260
Y3 1419.919287 86.858853	0.061172	299
cgeC:
Mean SD	CV	Range
Sample
M1 741.045752 23.770029	0.032076	80
M2 1738.725490 35.007210	0.020134	124
M3 2139.395425 40.354867	0.018863	144
Y1 1688.607843 84.090797	0.049799	336
Y2 1452.535948 55.118594	0.037946	234
Y3 1488.464052 82.632548	0.055515	290
cgeD:
Mean SD	CV	Range
Sample
M1 1295.645589 431.783843	0.333258	1773
M2 2402.711944 451.633185	0.187968	1694
M3 2532.696331 340.269166	0.134351	1473
Y1 2363.910226 451.738175	0.191098	2251
Y2 2040.769711 299.677899	0.146846	1507
Y3 2152.972678 314.693750	0.146167	1420
cgeE:
Mean SD	CV	Range
Sample
M1 1233.815385 160.155683	0.129805	597
M2 2785.939744 173.343064	0.062221	786
M3 2436.570513 103.996217	0.042681	383
Y1 2038.193590 160.678630	0.078834	588
Y2 1905.370513 119.593781	0.062767	478
Y3 1961.105128 103.771420	0.052915	485
chaA:
Mean SD	CV	Range
Sample
M1 3428.869318 98.532435	0.028736	307
M2 3745.298295 90.816345	0.024248	285
M3 2560.182765 148.952175	0.05818	449
Y1 8147.054924 31.467621	0.003862	94
Y2 1576.479167 327.740635	0.207894	946
Y3 2858.211174 233.513534	0.081699	744
cheA:
Mean SD	CV	Range
Sample
M1 1171.424963 93.280716	0.07963	391
M2 1472.693413 113.385384	0.076992	498
M3 464.210005 64.798265	0.139588	251
Y1 1252.282813 123.493843	0.098615	473
Y2 1253.460624 83.156508	0.066342	405
Y3 1748.273403 143.798637	0.082252	535
cheB:
Mean SD	CV	Range
Sample
M1 1185.499069 127.416191	0.107479	514
M2 1525.831471 197.264041	0.129283	703
M3 452.185289 53.812991	0.119007	174
Y1 1102.634078 36.807542	0.033381	161
Y2 1160.771881 43.488138	0.037465	169
Y3 1577.731844 46.756102	0.029635	211
cheC:
Mean SD	CV	Range
Sample
M1 1354.326984 124.498796	0.091927	439
M2 1642.946032 85.786274	0.052215	347
M3 559.682540 40.715862	0.072748	171
Y1 1298.282540 60.670442	0.046731	268
Y2 1262.028571 32.492667	0.025746	137
Y3 1729.847619 38.558348	0.02229	168
cheD:
Mean SD	CV	Range
Sample
M1 1239.508982 112.559097	0.090809	354
M2 1521.257485 62.420858	0.041032	210
M3 441.778443 35.208874	0.079698	115
Y1 1164.327345 70.834883	0.060838	232
Y2 1223.035928 58.354766	0.047713	190
Y3 1674.780439 51.847350	0.030958	172
cheW:
Mean SD	CV	Range
Sample
M1 1195.605096 56.676847	0.047404	229
M2 1477.046709 26.670446	0.018057	143
M3 462.726115 17.722547	0.0383	71
Y1 1210.222930 54.455166	0.044996	190
Y2 1226.840764 30.460475	0.024828	106
Y3 1707.904459 25.789520	0.0151	111
cheY:
Mean SD	CV	Range
Sample
M1 1008.214876 54.373764	0.053931	155
M2 1309.738292 47.271233	0.036092	187
M3 392.716253 37.527367	0.095558	111
Y1 1089.898072 67.698740	0.062115	232
Y2 1175.239669 46.574071	0.039629	166
Y3 1590.308540 56.118399	0.035288	188
citH:
Mean SD	CV	Range
Sample
M1 8334.070258 11.982138	0.001438	80
M2 8739.956284 9.286985	0.001063	75
M3 8638.727557 219.161481	0.02537	753
Y1 8438.626854 9.987322	0.001184	72
Y2 8990.597970 16.305385	0.001814	77
Y3 9248.984387 10.758198	0.001163	74
clpC:
Mean SD	CV	Range
Sample
M1 10151.069462 16.380213	0.001614	105
M2 10654.765721 32.270511	0.003029	144
M3 10090.539252 21.392753	0.00212	90
Y1 9890.816276 9.073459	0.000917	51
Y2 9480.307028 10.260618	0.001082	59
Y3 9662.258529 7.514580	0.000778	47
comGA:
Mean SD	CV	Range
Sample
M1 1948.005602 38.190961	0.019605	182
M2 4164.564893 63.027773	0.015134	308
M3 2826.795518 69.953671	0.024747	335
Y1 6412.841270 64.664172	0.010084	343
Y2 8871.066293 12.093108	0.001363	64
Y3 7490.145658 50.131279	0.006693	240
comGB:
Mean SD	CV	Range
Sample
M1 1954.264403 27.422488	0.014032	137
M2 4085.622428 58.972165	0.014434	223
M3 2829.647119 47.883849	0.016922	211
Y1 6451.700617 52.097823	0.008075	216
Y2 8871.406379 10.821960	0.00122	41
Y3 7479.541152 46.653988	0.006238	223
comGC:
Mean SD	CV	Range
Sample
M1 1960.505051 11.217181	0.005722	58
M2 4043.235690 10.616074	0.002626	48
M3 2799.643098 21.428871	0.007654	88
Y1 6415.767677 44.330796	0.00691	145
Y2 8871.158249 6.625494	0.000747	24
Y3 7458.154882 47.594887	0.006382	163
comGD:
Mean SD	CV	Range
Sample
M1 1894.784722 39.689601	0.020947	126
M2 4014.247685 15.740389	0.003921	65
M3 2706.648148 37.311211	0.013785	131
Y1 6296.682870 75.029887	0.011916	259
Y2 8854.643519 10.329277	0.001167	37
Y3 7397.312500 41.704930	0.005638	145
comGE:
Mean SD	CV	Range
Sample
M1 1867.971264 10.985150	0.005881	48
M2 4006.692529 12.578526	0.003139	62
M3 2652.660920 13.422849	0.00506	58
Y1 6255.698276 63.514852	0.010153	230
Y2 8860.727011 6.116795	0.00069	24
Y3 7420.344828 21.497444	0.002897	83
comGF:
Mean SD	CV	Range
Sample
M1 1884.924479 21.462020	0.011386	65
M2 3951.411458 13.339999	0.003376	55
M3 2650.005208 30.701204	0.011585	88
Y1 6455.981771 116.732526	0.018081	353
Y2 8871.507812 10.288778	0.00116	34
Y3 7461.169271 14.926276	0.002001	77
comGG:
Mean SD	CV	Range
Sample
M1 1865.293333 4.389990	0.002354	19
M2 3926.888000 7.210230	0.001836	30
M3 2641.394667 16.852267	0.00638	58
Y1 6394.280000 45.818977	0.007166	172
Y2 8865.272000 5.105899	0.000576	21
Y3 7535.418667 43.109836	0.005721	155
comK:
Mean SD	CV	Range
Sample
M1 1471.046632 224.386151	0.152535	860
M2 2180.267703 272.990898	0.12521	1220
M3 1873.086356 236.542891	0.126285	875
Y1 3878.012090 359.359977	0.092666	1231
Y2 2304.925734 255.072138	0.110664	932
Y3 3411.773748 252.734318	0.074077	1002
comZ:
Mean S	D C	V Range
Sample
M1 3209.244792 1078.40921	6 0.33603	2 3588
M2 4406.166667 1291.67879	0 0.29315	3 4554
M3 2396.218750 678.21492	2 0.28303	5 2274
Y1 3452.234375 510.89032	5 0.14798	8 1731
Y2 2385.463542 433.11887	1 0.18156	6 1512
Y3 3590.739583 509.60331	0 0.14192	2 1839
cotA:
Mean SD	CV	Range
Sample
M1 4350.912451 30.712237	0.007059	147
M2 4147.331388 44.024105	0.010615	175
M3 3311.016213 32.995552	0.009965	153
Y1 1678.069390 64.197768	0.038257	272
Y2 785.721141 39.040421	0.049687	219
Y3 910.162127 48.889189	0.053715	176
cotB:
Mean SD	CV	Range
Sample
M1 8617.302712 18.104176	0.002101	57
M2 10331.496063 10.370701	0.001004	40
M3 8342.927384 18.415733	0.002207	58
Y1 8210.354331 16.138507	0.001966	56
Y2 8295.924759 18.523888	0.002233	61
Y3 8767.246719 14.496767	0.001654	65
cotC:
Mean SD	CV	Range
Sample
M1 626.825871 6.017851	0.009601	18
M2 1981.313433 6.945234	0.003505	22
M3 1128.875622 5.971554	0.00529	17
Y1 757.253731 24.156165	0.0319	67
Y2 626.164179 20.873857	0.033336	61
Y3 602.159204 14.088454	0.023397	47
cotD:
Mean SD	CV	Range
Sample
M1 2781.802632 228.622172	0.082185	786
M2 3855.552632 344.460661	0.089341	1142
M3 3456.219298 207.577437	0.060059	687
Y1 3091.114035 265.831113	0.085998	826
Y2 8180.934211 7.378386	0.000902	32
Y3 3680.741228 308.032593	0.083688	989
cotE:
Mean S	D C	V Range
Sample
M1 4095.846154 1131.99884	0 0.27637	7 4951
M2 6997.454212 1371.26338	8 0.19596	6 5493
M3 6261.375458 1531.72890	9 0.24463	1 6684
Y1 6722.862637 1945.28569	6 0.28935	4 6427
Y2 6802.622711 1858.20885	7 0.27316	1 6569
Y3 6979.739927 1591.52485	8 0.22802	1 6534
cotF:
Mean SD	CV	Range
Sample
M1 216.561077 28.004481	0.129314	106
M2 423.192547 29.541134	0.069805	125
M3 276.968944 39.333201	0.142013	175
Y1 2473.095238 390.155038	0.15776	1508
Y2 2569.768116 379.581327	0.14771	1515
Y3 8166.743271 22.752692	0.002786	85
cotG:
Mean SD	CV	Range
Sample
M1 8607.355442 8.181992	0.000951	30
M2 10327.882653 6.487165	0.000628	28
M3 8337.903061 12.103294	0.001452	47
Y1 8198.940476 10.484264	0.001279	59
Y2 8281.329932 9.526614	0.00115	54
Y3 8744.510204 9.932218	0.001136	52
cotH:
Mean SD	CV	Range
Sample
M1 8623.311295 13.487994	0.001564	42
M2 10341.206612 12.261868	0.001186	43
M3 8351.805326 11.237196	0.001345	50
Y1 8208.438017 11.911055	0.001451	46
Y2 8297.065197 10.476355	0.001263	42
Y3 8755.460973 11.093130	0.001267	48
cotI:
Mean SD	CV	Range
Sample
M1 2736.733706 51.226321	0.018718	209
M2 7634.700186 55.245242	0.007236	214
M3 7901.581937 101.260413	0.012815	308
Y1 8476.058659 26.610639	0.00314	99
Y2 7894.778399 119.067639	0.015082	377
Y3 6030.778399 254.195944	0.04215	894
cotJA:
Mean SD	CV	Range
Sample
M1 7724.497992 588.012639	0.076123	2201
M2 7728.678715 725.664818	0.093892	3232
M3 7708.204819 786.204661	0.101996	3360
Y1 8032.835341 37.749720	0.004699	239
Y2 7770.176707 910.746154	0.11721	5525
Y3 7793.586345 850.316858	0.109105	5230
cotJB:
Mean SD	CV	Range
Sample
M1 7851.303030 234.197049	0.029829	901
M2 7881.178030 205.778265	0.02611	1086
M3 7826.212121 308.886016	0.039468	1333
Y1 7997.916667 14.128439	0.001767	267
Y2 7848.492424 414.864914	0.052859	2123
Y3 7866.534091 349.596126	0.044441	1872
cotJC:
Mean S	D C	V Range
Sample
M1 7432.382456 548.09578	8 0.07374	4 1988
M2 7516.589474 715.12447	1 0.09513	9 2678
M3 7332.063158 749.09785	4 0.10216	7 2915
Y1 8008.871930 53.58231	4 0.00669	0 451
Y2 7416.022807 1106.42648	0 0.14919	4 4547
Y3 7501.357895 979.12076	8 0.13052	6 4192
cotM:
Mean SD	CV	Range
Sample
M1 768.832061 75.063356	0.097633	281
M2 2134.796438 113.171643	0.053013	438
M3 1303.992366 86.471049	0.066313	340
Y1 1248.195929 118.769219	0.095153	604
Y2 979.844784 121.366954	0.123863	555
Y3 834.910941 152.645731	0.182829	617
cotP:
Mean SD	CV	Range
Sample
M1 4047.537037 98.391205	0.024309	283
M2 5125.557870 111.880867	0.021828	298
M3 3929.340278 130.658185	0.033252	358
Y1 2085.752315 312.159823	0.149663	892
Y2 1223.273148 267.762776	0.21889	746
Y3 1395.076389 177.362191	0.127134	497
cotQ:
Mean SD	CV	Range
Sample
M1 2268.967262 86.619612	0.038176	298
M2 4730.464286 101.841017	0.021529	376
M3 3136.836310 161.880018	0.051606	616
Y1 8310.791667 31.777934	0.003824	113
Y2 6490.244048 562.605633	0.086685	2168
Y3 6100.985119 351.004082	0.057532	1414
cotR:
Mean SD	CV	Range
Sample
M1 8222.018692 11.284530	0.001372	47
M2 8909.045691 12.050827	0.001353	41
M3 8584.962617 12.216373	0.001423	53
Y1 7733.749740 69.436061	0.008978	334
Y2 8397.195223 8.449514	0.001006	42
Y3 8449.448598 10.078290	0.001193	46
cotS:
Mean SD	CV	Range
Sample
M1 2651.055871 13.440326	0.00507	56
M2 7577.178030 25.944391	0.003424	95
M3 7750.339015 15.518606	0.002002	70
Y1 8439.464962 9.861731	0.001169	47
Y2 7726.829545 33.502342	0.004336	138
Y3 5732.378788 28.364528	0.004948	146
cotSA:
Mean SD	CV	Range
Sample
M1 2646.380952 18.328363	0.006926	63
M2 7563.849206 11.521392	0.001523	55
M3 7736.458554 17.088306	0.002209	67
Y1 8423.798060 10.283911	0.001221	39
Y2 7686.171958 26.026965	0.003386	93
Y3 5682.238977 20.341789	0.00358	98
cotT:
Mean SD	CV	Range
Sample
M1 1151.076305 30.939167	0.026878	119
M2 1455.775100 39.646899	0.027234	140
M3 1422.136546 201.061110	0.14138	694
Y1 4074.244980 745.355019	0.182943	2594
Y2 3745.269076 875.863387	0.233859	2934
Y3 4043.401606 513.073384	0.126892	1753
cotU:
Mean SD	CV	Range
Sample
M1 627.053640 18.671168	0.029776	55
M2 1996.609195 22.742381	0.011391	58
M3 1142.375479 14.649390	0.012824	40
Y1 794.704981 38.772526	0.048789	114
Y2 693.394636 43.683757	0.063	129
Y3 649.429119 37.759662	0.058143	117
cotV:
Mean SD	CV	Range
Sample
M1 1081.157623 17.438076	0.016129	83
M2 1382.927649 31.292949	0.022628	117
M3 1012.819121 39.809239	0.039305	159
Y1 2345.359173 121.540810	0.051822	573
Y2 1580.775194 76.503267	0.048396	367
Y3 2488.529716 74.797558	0.030057	354
cotW:
Mean SD	CV	Range
Sample
M1 1090.528302 22.717109	0.020831	72
M2 1364.163522 20.178501	0.014792	67
M3 960.286164 34.385959	0.035808	107
Y1 2327.654088 110.668687	0.047545	381
Y2 1526.694969 87.838312	0.057535	274
Y3 2389.518868 41.268047	0.01727	170
cotX:
Mean SD	CV	Range
Sample
M1 1195.836224 43.086092	0.03603	186
M2 1500.901734 50.472593	0.033628	224
M3 1098.323699 49.478938	0.04505	228
Y1 3040.832370 357.317279	0.117506	1563
Y2 2040.462428 221.418771	0.108514	970
Y3 2971.614644 263.701228	0.08874	1144
cotY:
Mean SD	CV	Range
Sample
M1 1517.216769 105.500748	0.069536	327
M2 1927.331288 133.876215	0.069462	412
M3 1782.975460 234.832473	0.131708	710
Y1 4417.730061 612.103941	0.138556	2063
Y2 3103.844581 496.752718	0.160044	1459
Y3 4100.190184 397.938899	0.097054	1209
cotZ:
Mean SD	CV	Range
Sample
M1 1637.187919 173.359668	0.105889	786
M2 2056.232662 190.988224	0.092883	946
M3 1893.948546 263.462712	0.139108	1207
Y1 4289.888143 632.950261	0.147545	2874
Y2 3222.342282 502.401427	0.155912	2490
Y3 4417.664430 532.006936	0.120427	2655
csbX:
Mean SD	CV	Range
Sample
M1 2321.854740 296.091657	0.127524	1461
M2 3876.841743 219.498166	0.056618	1462
M3 3042.357798 369.903241	0.121584	2163
Y1 8659.711774 26.031326	0.003006	83
Y2 4915.455657 261.267332	0.053152	1492
Y3 4868.175841 235.962947	0.048471	1424
csfB:
Mean SD	CV	Range
Sample
M1 8770.641026 20.316424	0.002316	66
M2 8727.107692 23.525895	0.002696	77
M3 8900.584615 15.137744	0.001701	54
Y1 9191.210256 14.058490	0.00153	47
Y2 9002.148718 14.865148	0.001651	50
Y3 8921.015385 11.696099	0.001311	42
csfG:
Mean SD	CV	Range
Sample
M1 1050.297521 7.293427	0.006944	36
M2 1309.264463 16.990570	0.012977	65
M3 524.214876 33.931845	0.064729	128
Y1 1510.404959 69.843704	0.046242	271
Y2 1319.793388 42.190820	0.031968	164
Y3 2629.479339 89.676186	0.034104	353
csgA:
Mean SD	CV	Range
Sample
M1 10109.666667 7.204762	0.000713	31
M2 11018.236948 13.427376	0.001219	53
M3 10400.767068 19.219078	0.001848	74
Y1 9475.650602 25.975376	0.002741	90
Y2 9193.863454 25.704380	0.002796	89
Y3 9048.305221 32.601009	0.003603	106
ctpB:
Mean SD	CV	Range
Sample
M1 7901.104643 84.944206	0.010751	369
M2 9305.699238 23.642205	0.002541	116
M3 7745.264726 211.133535	0.02726	865
Y1 7975.358281 75.035793	0.009408	445
Y2 8513.208593 20.225844	0.002376	123
Y3 8613.697159 22.470734	0.002609	107
ctsR:
Mean SD	CV	Range
Sample
M1 10128.047312 14.756571	0.001457	60
M2 10662.445161 8.116455	0.000761	37
M3 10078.787097 12.199484	0.00121	53
Y1 9871.311828 13.319660	0.001349	63
Y2 9482.969892 9.648296	0.001017	50
Y3 9658.253763 7.485051	0.000775	44
cwlC:
Mean SD	CV	Range
Sample
M1 589.838542 31.687604	0.053723	120
M2 2281.792969 32.847482	0.014395	164
M3 1186.934896 37.178325	0.031323	141
Y1 856.196615 47.540216	0.055525	166
Y2 786.696615 33.951194	0.043157	159
Y3 710.726562 30.895639	0.043471	146
cwlD:
Mean SD	CV	Range
Sample
M1 10542.221289 31.496723	0.002988	110
M2 11295.081232 30.364113	0.002688	105
M3 10636.782913 28.858686	0.002713	107
Y1 10397.809524 24.092333	0.002317	115
Y2 9769.928571 35.468006	0.00363	139
Y3 9946.878151 20.297106	0.002041	89
cwlH:
Mean SD	CV	Range
Sample
M1 3052.096946 114.033881	0.037362	545
M2 4061.478088 90.090837	0.022182	358
M3 3807.191235 104.458510	0.027437	472
Y1 8246.483400 24.487894	0.002969	96
Y2 9023.354582 22.311275	0.002473	77
Y3 5557.258964 102.351855	0.018418	375
cwlJ:
Mean SD	CV	Range
Sample
M1 10137.645688 28.532902	0.002815	95
M2 11039.512821 31.677374	0.002869	100
M3 10462.407925 26.203446	0.002505	88
Y1 9441.193473 29.308660	0.003104	103
Y2 9112.703963 34.487889	0.003785	108
Y3 8920.158508 36.587790	0.004102	114
cydA:
Mean SD	CV	Range
Sample
M1 8315.507463 9.526995	0.001146	43
M2 9043.745558 8.295353	0.000917	32
M3 8947.054726 4.937071	0.000552	25
Y1 8429.263682 11.787569	0.001398	51
Y2 8908.662402 12.349655	0.001386	55
Y3 9209.571429 10.928989	0.001187	46
cydB:
Mean SD	CV	Range
Sample
M1 8321.558505 4.831692	0.000581	23
M2 9041.725664 3.158612	0.000349	17
M3 8943.825959 2.672069	0.000299	15
Y1 8465.626352 21.675079	0.00256	90
Y2 8978.860374 32.713384	0.003643	111
Y3 9256.976401 20.553929	0.00222	78
cydC:
Mean SD	CV	Range
Sample
M1 8311.947183 12.156912	0.001463	52
M2 9036.474178 7.129902	0.000789	30
M3 8923.695423 8.490225	0.000951	41
Y1 8466.650235 7.736771	0.000914	37
Y2 8990.523474 5.509137	0.000613	29
Y3 9232.379695 4.360134	0.000472	24
cydD:
Mean SD	CV	Range
Sample
M1 8293.462963 23.633439	0.00285	131
M2 9029.278935 26.029198	0.002883	129
M3 8907.820023 25.262800	0.002836	135
Y1 8455.825810 22.253638	0.002632	130
Y2 8983.229745 23.869843	0.002657	132
Y3 9219.258102 20.135886	0.002184	117
dacF:
Mean SD	CV	Range
Sample
M1 2922.957265 354.586686	0.121311	1823
M2 5016.594872 396.851040	0.079108	2362
M3 4163.467521 438.018979	0.105205	2402
Y1 7753.637607 493.295087	0.063621	2734
Y2 8680.598291 23.321299	0.002687	138
Y3 7949.072650 147.766858	0.018589	733
dapA:
Mean S	D C	V Range
Sample
M1 2306.536082 831.12711	5 0.36033	6 2706
M2 3206.116838 722.73706	6 0.22542	4 2640
M3 3400.698740 993.26930	2 0.29207	8 3353
Y1 4422.339061 1738.16886	5 0.39304	3 5910
Y2 4284.423826 1279.32912	8 0.29860	0 4589
Y3 3941.432990 1064.36846	2 0.27004	6 3914
dapG:
Mean SD	CV	Range
Sample
M1 1487.423868 194.424756	0.130712	854
M2 2067.552263 250.039332	0.120935	952
M3 2007.079835 188.538442	0.093937	830
Y1 2195.505350 363.709043	0.165661	1434
Y2 2237.665844 292.736738	0.130822	1273
Y3 1956.192593 162.564971	0.083103	763
disA:
Mean SD	CV	Range
Sample
M1 10155.556787 10.835233	0.001067	44
M2 10703.993536 6.269734	0.000586	29
M3 10106.806094 9.455767	0.000936	43
Y1 9893.029548 11.365343	0.001149	48
Y2 9492.332410 10.018483	0.001055	46
Y3 9642.909511 10.087012	0.001046	45
divIB:
Mean SD	CV	Range
Sample
M1 1193.476010 67.156943	0.05627	358
M2 1587.497475 47.339856	0.02982	236
M3 643.342172 30.805788	0.047884	143
Y1 1902.972222 148.806943	0.078197	639
Y2 1764.976010 95.665455	0.054202	414
Y3 2881.553030 103.814369	0.036027	512
divIC:
Mean SD	CV	Range
Sample
M1 9468.439153 1.975379	0.000209	11
M2 9773.076720 4.090091	0.000419	17
M3 9416.566138 3.197664	0.00034	14
Y1 9510.402116 4.730643	0.000497	16
Y2 9278.407407 13.753539	0.001482	37
Y3 9146.880952 18.721585	0.002047	63
divIVA:
Mean S	D C	V Range
Sample
M1 2304.478788 526.19563	4 0.22833	6 1814
M2 3110.361616 593.46246	1 0.19080	2 2135
M3 1409.062626 378.16912	2 0.26838	3 1338
Y1 4607.113131 1246.92433	2 0.27065	2 4281
Y2 4054.482828 931.10838	5 0.22964	9 3281
Y3 5470.757576 1041.64061	4 0.19040	2 3462
dltA:
Mean SD	CV	Range
Sample
M1 8391.727513 125.473240	0.014952	347
M2 9053.803571 108.635282	0.011999	343
M3 8902.064153 13.946309	0.001567	45
Y1 8425.529101 6.207781	0.000737	28
Y2 8992.545635 3.828975	0.000426	17
Y3 9192.858466 6.339695	0.00069	29
dltB:
Mean SD	CV	Range
Sample
M1 8307.143939 62.622230	0.007538	279
M2 9018.658249 85.515707	0.009482	368
M3 8850.021044 58.774729	0.006641	145
Y1 8418.683502 8.326580	0.000989	35
Y2 8978.307239 11.191782	0.001247	44
Y3 9185.363636 8.840195	0.000962	37
dltC:
Mean SD	CV	Range
Sample
M1 8383.751055 15.817325	0.001887	48
M2 9055.518987 25.425628	0.002808	63
M3 8893.763713 3.715957	0.000418	14
Y1 8423.033755 2.113045	0.000251	9
Y2 8974.729958 3.006150	0.000335	13
Y3 9186.118143 3.355171	0.000365	14
dltD:
Mean SD	CV	Range
Sample
M1 8333.946565 61.682230	0.007401	226
M2 8984.595420 40.452492	0.004502	161
M3 8881.636980 5.653299	0.000637	22
Y1 8423.299406 7.728814	0.000918	36
Y2 8981.155216 4.849395	0.00054	23
Y3 9195.366412 8.913073	0.000969	33
dltE:
Mean SD	CV	Range
Sample
M1 8262.554677 135.288783	0.016374	356
M2 9025.329381 29.784487	0.0033	128
M3 8872.230567 28.585765	0.003222	117
Y1 8434.548090 28.619559	0.003393	124
Y2 8981.446640 27.819186	0.003097	116
Y3 9204.816864 24.516204	0.002663	105
dnaA:
Mean SD	CV	Range
Sample
M1 1516.185682 258.678364	0.170611	1173
M2 1950.781506 284.816585	0.146001	1218
M3 762.098434 286.171722	0.375505	1088
Y1 682.199105 264.661172	0.387953	1059
Y2 733.835943 287.487103	0.391759	1132
Y3 734.718121 428.852592	0.583697	1678
dnaG:
Mean S	D C	V Range
Sample
M1 6452.286976 1451.42677	5 0.22494	8 4482
M2 7648.364790 448.04469	2 0.05858	0 1858
M3 6909.367550 1246.50949	4 0.18040	9 3680
Y1 7950.597682 103.12997	7 0.01297	1 776
Y2 8990.604857 7.38179	7 0.00082	1 34
Y3 7950.883554 115.72603	8 0.01455	5 896
dnaN:
Mean SD	CV	Range
Sample
M1 1495.416007 445.654905	0.298014	1664
M2 1693.618294 498.066319	0.294084	1904
M3 693.434477 244.338175	0.352359	920
Y1 678.128408 263.334180	0.388325	1096
Y2 592.160070 169.816312	0.286774	748
Y3 510.618294 204.296643	0.400097	840
epr:
Mean SD	CV	Range
Sample
M1 8548.429309 21.649086	0.002533	116
M2 9513.431373 19.550200	0.002055	110
M3 8863.453560 20.751751	0.002341	110
Y1 8366.626419 15.770808	0.001885	92
Y2 8924.936017 13.971689	0.001565	77
Y3 9319.489680 13.144766	0.00141	81
exoA:
Mean SD	CV	Range
Sample
M1 154.440053 32.051925	0.207536	123
M2 242.201581 31.594064	0.130445	141
M3 160.615283 31.900895	0.198617	142
Y1 1330.462451 60.073511	0.045152	265
Y2 1449.354414 46.896220	0.032357	210
Y3 723.158103 38.691545	0.053504	186
exuR:
Mean SD	CV	Range
Sample
M1 2985.177645 443.126552	0.148442	2506
M2 3543.551896 337.501426	0.095244	2029
M3 3844.830339 624.933401	0.162539	3797
Y1 3347.538922 290.080331	0.086655	1886
Y2 2692.260479 304.465308	0.113089	1986
Y3 3995.510978 291.161844	0.072872	2113
exuT:
Mean SD	CV	Range
Sample
M1 2290.434988 338.903588	0.147965	1365
M2 3071.892829 276.085977	0.089875	880
M3 3111.535855 695.697951	0.223587	2363
Y1 3317.960599 354.280586	0.106777	1243
Y2 2549.979511 341.580089	0.133954	1292
Y3 3594.858944 288.150695	0.080156	1030
fabL:
Mean SD	CV	Range
Sample
M1 3225.742364 31.650939	0.009812	153
M2 3804.806109 87.106560	0.022894	380
M3 2037.199203 33.045144	0.016221	140
Y1 8295.430279 8.116062	0.000978	30
Y2 1665.730412 77.773610	0.04669	325
Y3 4337.180611 50.008210	0.01153	250
fin:
Mean SD	CV	Range
Sample
M1 9407.480519 2.534683	0.000269	10
M2 9681.025974 1.691210	0.000175	8
M3 9374.567100 3.288127	0.000351	12
Y1 9435.216450 3.100615	0.000329	12
Y2 9262.744589 1.647040	0.000178	7
Y3 9149.025974 2.784932	0.000304	11
flgB:
Mean SD	CV	Range
Sample
M1 1253.658974 79.002191	0.063017	313
M2 1456.387179 65.129149	0.04472	316
M3 451.302564 35.123370	0.077827	139
Y1 1112.071795 40.608545	0.036516	161
Y2 1184.338462 39.669176	0.033495	162
Y3 1549.735897 29.164360	0.018819	158
flgC:
Mean SD	CV	Range
Sample
M1 1262.953642 60.051932	0.047549	225
M2 1571.130243 50.863241	0.032374	209
M3 464.560706 21.559425	0.046408	93
Y1 1084.905077 30.802214	0.028392	126
Y2 1178.543046 34.571601	0.029334	155
Y3 1500.913907 22.939110	0.015283	120
flgD:
Mean SD	CV	Range
Sample
M1 1900.633570 301.112921	0.158428	1044
M2 1925.782506 138.602127	0.071972	452
M3 780.962175 110.015072	0.140871	353
Y1 1132.184397 63.157210	0.055784	251
Y2 1169.125296 28.826428	0.024656	146
Y3 1499.531915 24.632335	0.016427	97
flgE:
Mean SD	CV	Range
Sample
M1 1431.376101 229.407935	0.160271	816
M2 2209.827673 232.496481	0.10521	984
M3 653.636478 82.486866	0.126197	322
Y1 1100.740881 54.731778	0.049723	190
Y2 1238.997484 66.934552	0.054023	271
Y3 1631.241509 64.549452	0.039571	301
flhA:
Mean SD	CV	Range
Sample
M1 1342.342183 100.739865	0.075048	521
M2 1697.000492 144.937711	0.085408	724
M3 533.397247 57.954046	0.108651	267
Y1 1076.834317 47.930149	0.04451	223
Y2 1151.962635 44.067890	0.038255	226
Y3 1562.911996 54.731511	0.035019	289
flhB:
Mean SD	CV	Range
Sample
M1 1230.073869 99.540813	0.080923	392
M2 1538.253001 112.284917	0.072995	467
M3 486.459834 47.697958	0.098051	209
Y1 1105.890120 36.100572	0.032644	160
Y2 1163.278855 43.469833	0.037368	192
Y3 1580.242844 73.557949	0.046549	330
flhF:
Mean SD	CV	Range
Sample
M1 1331.206176 99.939765	0.075075	398
M2 1589.294278 68.336152	0.042998	276
M3 513.566757 57.636639	0.112228	223
Y1 1151.107175 63.292692	0.054984	253
Y2 1170.775658 55.627034	0.047513	219
Y3 1588.126249 38.709072	0.024374	170
flhG:
Mean SD	CV	Range
Sample
M1 1401.465998 101.824161	0.072655	406
M2 1748.247492 119.693512	0.068465	499
M3 550.758082 36.671176	0.066583	156
Y1 1153.698997 31.995199	0.027733	138
Y2 1190.024526 39.261592	0.032992	184
Y3 1601.474916 51.230938	0.03199	224
fliE:
Mean SD	CV	Range
Sample
M1 1195.327103 52.524597	0.043942	217
M2 1492.012461 73.311876	0.049136	229
M3 441.532710 26.491738	0.059999	96
Y1 1003.252336 12.526043	0.012485	52
Y2 1108.457944 12.156747	0.010967	48
Y3 1449.950156 9.218053	0.006357	39
fliF:
Mean SD	CV	Range
Sample
M1 1141.831161 267.131449	0.23395	933
M2 1368.381130 246.511121	0.180148	888
M3 454.756673 179.858959	0.395506	668
Y1 1111.071384 81.737972	0.073567	329
Y2 1176.660459 74.553609	0.06336	295
Y3 1510.497207 91.626126	0.06066	409
fliG:
Mean SD	CV	Range
Sample
M1 1090.841691 50.930394	0.046689	192
M2 1360.682399 67.467931	0.049584	284
M3 428.543756 27.451645	0.064058	119
Y1 1150.460177 48.503619	0.04216	217
Y2 1199.268437 44.747913	0.037313	192
Y3 1510.512291 29.553903	0.019565	138
fliH:
Mean SD	CV	Range
Sample
M1 1168.567783 66.219596	0.056667	252
M2 1468.408293 63.939437	0.043543	259
M3 510.779904 56.227738	0.110082	200
Y1 1107.350877 80.593910	0.072781	270
Y2 1158.562998 38.211499	0.032982	140
Y3 1469.727273 34.594833	0.023538	123
fliI:
Mean SD	CV	Range
Sample
M1 1288.822323 128.213557	0.099481	508
M2 1722.135156 160.554804	0.09323	626
M3 533.338648 62.503538	0.117193	248
Y1 1044.195900 37.323398	0.035744	155
Y2 1134.485953 34.340785	0.03027	137
Y3 1469.385725 33.497108	0.022797	128
fliJ:
Mean SD	CV	Range
Sample
M1 1283.432432 97.007353	0.075584	360
M2 1486.006757 60.660417	0.040821	297
M3 491.355856 40.583102	0.082594	141
Y1 1032.063063 25.326680	0.02454	112
Y2 1073.725225 25.641410	0.023881	85
Y3 1449.813063 27.905657	0.019248	96
fliK:
Mean SD	CV	Range
Sample
M1 2157.325137 334.927014	0.155251	1286
M2 2211.952186 253.354008	0.114539	1104
M3 907.588798 157.299998	0.173316	719
Y1 1158.521858 60.772130	0.052457	255
Y2 1181.154372 47.745574	0.040423	227
Y3 1568.540984 53.800266	0.0343	228
fliL:
Mean SD	CV	Range
Sample
M1 1454.517730 134.290708	0.092327	504
M2 1724.591017 107.160953	0.062137	414
M3 578.617021 61.474187	0.106243	223
Y1 1070.104019 35.153335	0.03285	131
Y2 1147.444444 35.154043	0.030637	132
Y3 1501.605201 15.745237	0.010486	66
fliM:
Mean SD	CV	Range
Sample
M1 1885.592593 322.586791	0.17108	1312
M2 2039.104104 258.305204	0.126676	1150
M3 771.357357 133.831495	0.173501	543
Y1 1187.083083 55.155983	0.046463	255
Y2 1202.568569 40.393940	0.03359	195
Y3 1597.189189 40.949640	0.025639	198
fliP:
Mean SD	CV	Range
Sample
M1 1106.366366 46.768259	0.042272	183
M2 1385.258258 37.628009	0.027163	212
M3 428.563063 19.216841	0.04484	67
Y1 1091.384384 50.199326	0.045996	180
Y2 1172.391892 34.351100	0.0293	144
Y3 1567.349850 37.283863	0.023788	204
fliQ:
Mean SD	CV	Range
Sample
M1 1164.781481 44.513316	0.038216	141
M2 1480.814815 115.620658	0.078079	318
M3 463.544444 30.157392	0.065058	86
Y1 1141.437037 28.907649	0.025326	103
Y2 1190.314815 44.918606	0.037737	144
Y3 1627.774074 88.183722	0.054174	253
fliR:
Mean SD	CV	Range
Sample
M1 1227.397436 51.023552	0.041571	256
M2 1471.510256 76.482917	0.051976	330
M3 486.215385 25.927514	0.053325	104
Y1 1142.805128 27.044450	0.023665	116
Y2 1192.125641 31.580971	0.026491	141
Y3 1600.021795 31.116507	0.019448	125
fliY:
Mean SD	CV	Range
Sample
M1 1223.538259 280.800836	0.229499	947
M2 1608.790677 359.933205	0.223729	1166
M3 500.915567 143.452101	0.28638	474
Y1 1061.328936 58.567231	0.055183	236
Y2 1159.985928 40.145310	0.034608	186
Y3 1531.287599 36.786701	0.024023	158
fliZ:
Mean SD	CV	Range
Sample
M1 1152.700000 53.593318	0.046494	210
M2 1386.077273 66.837232	0.04822	277
M3 441.815152 36.366317	0.082311	130
Y1 1197.637879 76.935861	0.06424	268
Y2 1216.542424 53.630640	0.044084	167
Y3 1582.812121 61.242555	0.038692	204
ftsE:
Mean SD	CV	Range
Sample
M1 7755.585153 27.287231	0.003518	115
M2 9294.692868 17.744058	0.001909	67
M3 7148.563319 16.312411	0.002282	65
Y1 7795.650655 70.392798	0.00903	303
Y2 8510.430859 17.665687	0.002076	74
Y3 8585.668122 15.551398	0.001811	65
ftsH:
Mean SD	CV	Range
Sample
M1 9532.807732 15.156463	0.00159	104
M2 9875.502612 21.815034	0.002209	108
M3 9507.029258 15.329699	0.001612	106
Y1 9536.318704 14.224979	0.001492	95
Y2 9188.084639 126.289539	0.013745	346
Y3 9199.705329 60.318088	0.006557	273
ftsX:
Mean SD	CV	Range
Sample
M1 7942.353535 80.371802	0.010119	407
M2 9309.958474 21.785921	0.00234	111
M3 7281.079686 82.784418	0.01137	360
Y1 7967.033670 76.038230	0.009544	524
Y2 8522.322110 26.156026	0.003069	128
Y3 8606.864198 22.163554	0.002575	114
ftsY:
Mean SD	CV	Range
Sample
M1 1414.787879 341.937712	0.241688	1473
M2 1947.245455 328.746348	0.168826	1461
M3 880.379798 247.561399	0.281198	1069
Y1 1998.282828 382.519769	0.191424	1965
Y2 1782.921212 340.740088	0.191113	1680
Y3 2378.848485 352.223533	0.148065	1728
gdh:
Mean SD	CV	Range
Sample
M1 9103.641221 17.995924	0.001977	86
M2 9925.147583 17.728917	0.001786	91
M3 8688.555980 14.130242	0.001626	77
Y1 7438.456743 676.684650	0.090971	2698
Y2 6894.572519 883.051210	0.128079	3262
Y3 7968.428753 56.122983	0.007043	288
gerAA:
Mean SD	CV	Range
Sample
M1 8364.442374 19.851754	0.002373	86
M2 9733.594893 16.847816	0.001731	69
M3 8713.096618 18.662799	0.002142	95
Y1 8918.896480 12.286589	0.001378	69
Y2 8147.525880 11.937373	0.001465	74
Y3 7486.939268 286.725421	0.038297	1201
gerAB:
Mean SD	CV	Range
Sample
M1 8354.086521 6.653063	0.000796	35
M2 9740.160291 7.033310	0.000722	33
M3 8706.565574 6.445181	0.00074	31
Y1 8911.399818 8.661332	0.000972	37
Y2 8149.346995 5.079029	0.000623	21
Y3 7646.051913 358.190141	0.046846	1012
gerAC:
Mean SD	CV	Range
Sample
M1 8392.974153 15.281604	0.001821	75
M2 9784.811052 16.059155	0.001641	77
M3 8739.532977 14.090420	0.001612	67
Y1 8911.959893 4.292100	0.000482	18
Y2 8150.256684 6.764555	0.00083	29
Y3 8123.830660 6.770207	0.000833	28
gerBA:
Mean S	D C	V Range
Sample
M1 8433.713499 11.92027	3 0.00141	3 64
M2 8828.792700 1926.44989	8 0.21820	1 4212
M3 8246.663912 11.93983	3 0.00144	8 78
Y1 8182.292700 14.90115	8 0.00182	1 101
Y2 8641.599862 15.45658	2 0.00178	9 102
Y3 8754.906336 14.12822	2 0.00161	4 95
gerBB:
Mean SD	CV	Range
Sample
M1 8400.087624 15.128817	0.001801	71
M2 10079.937669 12.134221	0.001204	58
M3 8206.400181 18.425004	0.002245	79
Y1 8156.471545 12.067541	0.00148	53
Y2 8607.246612 13.992948	0.001626	62
Y3 8721.308040 10.240594	0.001174	54
gerBC:
Mean SD	CV	Range
Sample
M1 8410.151111 12.965541	0.001542	67
M2 10088.817778 12.350373	0.001224	71
M3 8215.995556 17.929999	0.002182	89
Y1 8162.784889 20.577515	0.002521	112
Y2 8617.251556 17.496767	0.00203	104
Y3 8730.011556 16.526611	0.001893	93
gerD:
Mean SD	CV	Range
Sample
M1 10590.849462 15.723106	0.001485	67
M2 11338.756272 11.111226	0.00098	49
M3 10655.815412 23.543077	0.002209	88
Y1 10415.924731 14.984543	0.001439	62
Y2 9854.956989 8.705533	0.000883	38
Y3 9975.164875 12.208455	0.001224	46
gerE:
Mean SD	CV	Range
Sample
M1 2262.866667 58.045549	0.025651	217
M2 4456.853333 80.639247	0.018093	296
M3 3210.746667 169.131877	0.052677	612
Y1 8311.293333 19.573196	0.002355	72
Y2 7150.733333 832.777340	0.11646	2472
Y3 6422.600000 450.596291	0.070158	1609
gerKA:
Mean SD	CV	Range
Sample
M1 9112.422018 13.032649	0.00143	59
M2 9932.709480 11.824787	0.00119	50
M3 8725.066667 13.966425	0.001601	76
Y1 5984.801223 356.048034	0.059492	1689
Y2 5348.673394 205.451292	0.038412	1111
Y3 8316.785321 12.912512	0.001553	90
gerKB:
Mean SD	CV	Range
Sample
M1 9117.158645 10.318036	0.001132	55
M2 9936.841355 12.225788	0.00123	71
M3 8720.363636 15.305327	0.001755	78
Y1 5912.424242 286.739486	0.048498	1500
Y2 5253.744207 132.432891	0.025207	792
Y3 8200.865419 13.015077	0.001587	73
gerKC:
Mean SD	CV	Range
Sample
M1 9093.693627 17.206316	0.001892	74
M2 9924.671569 13.863662	0.001397	52
M3 8698.462418 22.010223	0.00253	90
Y1 5618.892157 332.050058	0.059095	1396
Y2 5087.450980 235.535918	0.046297	1052
Y3 8087.059641 127.043559	0.015709	325
gerPA:
Mean SD	CV	Range
Sample
M1 1163.279279 22.669640	0.019488	92
M2 1410.238739 20.544879	0.014568	78
M3 1356.554054 24.688178	0.018199	86
Y1 3267.572072 131.273649	0.040175	504
Y2 2037.108108 133.600766	0.065584	472
Y3 2776.130631 64.078473	0.023082	213
gerPB:
Mean SD	CV	Range
Sample
M1 1197.247863 14.827423	0.012385	64
M2 1415.623932 9.776232	0.006906	40
M3 1353.435897 12.547855	0.009271	51
Y1 3433.769231 84.960014	0.024742	321
Y2 2116.230769 40.709878	0.019237	169
Y3 2853.871795 26.522818	0.009294	113
gerPC:
Mean SD	CV	Range
Sample
M1 1189.422330 41.388282	0.034797	165
M2 1484.671521 46.705538	0.031458	178
M3 1449.370550 49.158595	0.033917	215
Y1 3572.019417 149.754871	0.041924	611
Y2 2210.247573 123.102171	0.055696	525
Y3 2936.677994 67.907613	0.023124	248
gerPD:
Mean SD	CV	Range
Sample
M1 1202.344633 20.342518	0.016919	82
M2 1496.757062 25.156844	0.016808	97
M3 1585.734463 38.367579	0.024195	143
Y1 3731.355932 71.153906	0.019069	304
Y2 2386.322034 72.932980	0.030563	286
Y3 3054.022599 101.021935	0.033078	315
gerPE:
Mean SD	CV	Range
Sample
M1 1235.766169 44.913272	0.036344	190
M2 1547.654229 16.195112	0.010464	80
M3 1597.599502 40.083221	0.02509	184
Y1 3754.935323 91.503844	0.024369	455
Y2 2452.601990 51.580176	0.021031	253
Y3 3168.380597 50.415302	0.015912	217
gerPF:
Mean SD	CV	Range
Sample
M1 1224.086758 95.636817	0.078129	335
M2 1509.109589 116.926217	0.07748	365
M3 1632.223744 175.994553	0.107825	612
Y1 3693.383562 428.861271	0.116116	1450
Y2 2581.100457 466.149776	0.180601	1637
Y3 3364.643836 331.210265	0.098438	1180
gerT:
Mean SD	CV	Range
Sample
M1 791.071730 32.819113	0.041487	150
M2 2069.497890 46.938638	0.022681	217
M3 2113.206751 28.742560	0.013601	165
Y1 1749.063291 138.061436	0.078934	649
Y2 1694.542194 112.691891	0.066503	611
Y3 1471.067511 84.574371	0.057492	453
gerW:
Mean SD	CV	Range
Sample
M1 2933.096491 395.285847	0.134767	1491
M2 7903.723684 227.420292	0.028774	1064
M3 4462.942982 638.369022	0.143038	2408
Y1 8001.247807 7.924506	0.00099	65
Y2 7865.600877 333.928614	0.042454	1620
Y3 7914.043860 234.476378	0.029628	1256
glcU:
Mean SD	CV	Range
Sample
M1 9070.736111 11.737168	0.001294	61
M2 9894.868056 11.052857	0.001117	60
M3 8671.407407 22.763141	0.002625	111
Y1 6439.287037 645.499026	0.100244	2534
Y2 5542.954861 253.617734	0.045755	1380
Y3 7984.319444 53.635846	0.006718	331
glgA:
Mean SD	CV	Range
Sample
M1 4400.415808 736.003503	0.167258	2869
M2 7984.614433 36.375153	0.004556	313
M3 8000.260481 6.746555	0.000843	62
Y1 8523.004124 9.970727	0.00117	36
Y2 7993.386942 26.278363	0.003288	334
Y3 7894.403436 169.143441	0.021426	760
glgB:
Mean SD	CV	Range
Sample
M1 3927.005308 686.097348	0.174713	2743
M2 7964.387473 81.540646	0.010238	650
M3 7994.252654 24.617561	0.003079	298
Y1 8542.624735 19.537179	0.002287	145
Y2 7978.828025 79.606401	0.009977	650
Y3 7771.577495 319.900876	0.041163	2175
glgC:
Mean SD	CV	Range
Sample
M1 4399.427822 609.415370	0.138522	2243
M2 7979.185477 57.008869	0.007145	489
M3 7999.685039 12.197392	0.001525	201
Y1 8540.315836 7.389761	0.000865	34
Y2 7992.756780 28.385055	0.003551	419
Y3 7886.737533 257.090451	0.032598	1620
glgD:
Mean SD	CV	Range
Sample
M1 5220.258721 450.863314	0.086368	1917
M2 7981.493217 60.912380	0.007632	588
M3 7998.818798 7.175040	0.000897	214
Y1 8513.839147 11.174973	0.001313	41
Y2 7991.750969 31.360657	0.003924	471
Y3 7911.535853 217.943088	0.027548	1498
glgP:
Mean SD	CV	Range
Sample
M1 3947.189821 661.363630	0.167553	2851
M2 7989.221944 44.424506	0.005561	510
M3 7993.589070 24.055465	0.003009	275
Y1 8473.930747 30.347614	0.003581	107
Y2 7995.118899 17.932482	0.002243	244
Y3 7737.242804 307.417392	0.039732	2321
glnH:
Mean S	D C	V Range
Sample
M1 6442.953771 1121.27488	8 0.17403	1 4432
M2 7576.902676 587.21232	9 0.07750	0 3235
M3 7662.083942 537.59138	2 0.07016	3 2742
Y1 8529.632603 55.29457	2 0.00648	3 130
Y2 7831.836983 250.78031	2 0.03202	1 951
Y3 7775.801703 338.81664	9 0.04357	3 1668
glnM:
Mean SD	CV	Range
Sample
M1 3528.339478 215.323842	0.061027	855
M2 4845.465438 222.317417	0.045882	939
M3 5562.562212 417.695009	0.07509	1705
Y1 8571.076805 2.197257	0.000256	11
Y2 7449.654378 278.726497	0.037415	1015
Y3 6738.019969 329.770775	0.048942	1405
glnP:
Mean SD	CV	Range
Sample
M1 3074.426180 336.210370	0.109357	1797
M2 4519.249619 320.427561	0.070903	1842
M3 4646.614916 525.499025	0.113093	2877
Y1 8568.712329 16.617956	0.001939	77
Y2 6941.156773 353.886942	0.050984	1910
Y3 6060.919330 430.888384	0.071093	2416
glnQ:
Mean S	D C	V Range
Sample
M1 6604.079561 1113.86029	4 0.16866	2 3739
M2 7455.776406 505.29168	3 0.06777	2 2019
M3 7867.687243 172.73968	3 0.02195	6 909
Y1 8554.437586 3.03310	7 0.00035	5 17
Y2 7916.458162 107.63198	5 0.01359	6 546
Y3 7919.336077 78.30023	5 0.00988	7 380
gmk:
Mean S	D C	V Range
Sample
M1 3611.905691 556.83868	4 0.15416	8 2061
M2 4446.814634 616.08667	1 0.13854	6 2437
M3 2308.297561 428.08278	9 0.18545	4 1604
Y1 6138.983740 1123.56356	9 0.18302	1 3990
Y2 5468.022764 1074.06802	2 0.19642	7 3927
Y3 6962.725203 865.78857	7 0.12434	6 3102
gpr:
Mean SD	CV	Range
Sample
M1 3462.137308 150.817954	0.043562	525
M2 4679.725384 106.510009	0.02276	373
M3 4105.324300 303.814851	0.074005	1053
Y1 8130.646793 67.344872	0.008283	256
Y2 9064.878952 41.384600	0.004565	129
Y3 6236.458898 405.271000	0.064984	1447
hprT:
Mean SD	CV	Range
Sample
M1 9528.250460 11.225789	0.001178	39
M2 9890.239411 5.233104	0.000529	19
M3 9492.650092 18.554971	0.001955	81
Y1 9539.478821 3.052283	0.00032	13
Y2 9337.060773 2.545887	0.000273	11
Y3 9224.337017 3.498900	0.000379	14
htrC:
Mean SD	CV	Range
Sample
M1 490.583541 134.235304	0.273624	610
M2 1038.053200 153.722752	0.148088	944
M3 6732.100582 111.418889	0.01655	610
Y1 2000.599335 200.092755	0.100016	1228
Y2 2602.507066 143.986575	0.055326	905
Y3 8152.246052 15.564026	0.001909	90
ispG:
Mean SD	CV	Range
Sample
M1 2784.250441 383.920213	0.13789	1610
M2 4932.572310 421.645321	0.085482	1959
M3 3347.475309 331.118510	0.098916	1291
Y1 7548.410935 492.868175	0.065294	1847
Y2 8958.745150 24.782182	0.002766	137
Y3 7699.223104 373.943327	0.048569	1812
kamA:
Mean SD	CV	Range
Sample
M1 2277.113701 458.580428	0.201387	1967
M2 3477.744350 236.494166	0.068002	1209
M3 5624.783192 799.731843	0.14218	3827
Y1 7661.900424 362.520223	0.047315	1584
Y2 7213.529661 638.034136	0.08845	2196
Y3 6964.635593 607.776203	0.087266	2617
katX:
Mean SD	CV	Range
Sample
M1 8293.077251 21.388178	0.002579	69
M2 9045.810219 15.145727	0.001674	72
M3 8887.464112 13.482995	0.001517	48
Y1 8424.950730 19.252131	0.002285	104
Y2 8985.457421 17.925354	0.001995	83
Y3 9226.481144 19.133551	0.002074	83
kinA:
Mean SD	CV	Range
Sample
M1 1345.208677 163.316306	0.121406	692
M2 1993.997803 164.640060	0.082568	783
M3 1110.094454 118.604703	0.106842	490
Y1 2264.915431 249.031708	0.109952	927
Y2 1570.305327 174.973813	0.111427	738
Y3 2629.204833 128.449414	0.048855	676
kinC:
Mean S	D C	V Range
Sample
M1 1469.326340 258.32734	6 0.17581	3 999
M2 1808.592852 241.49628	9 0.13352	7 903
M3 1486.220668 500.03111	0 0.33644	5 2050
Y1 3795.046620 1030.11185	3 0.27143	6 4280
Y2 2520.915307 651.94357	6 0.25861	4 2761
Y3 3634.434343 652.38082	6 0.17950	0 2899
ktrC:
Mean SD	CV	Range
Sample
M1 1643.262763 197.857559	0.120405	916
M2 2205.324324 276.375330	0.125322	1476
M3 1174.509009 211.467605	0.180048	922
Y1 2591.666667 263.822998	0.101797	1141
Y2 1864.397898 249.411119	0.133776	1218
Y3 3040.307808 252.607979	0.083086	1290
ligD:
Mean SD	CV	Range
Sample
M1 1022.559913 65.258448	0.063819	320
M2 1776.510893 57.410386	0.032316	268
M3 1024.132353 80.077574	0.078191	452
Y1 2441.680283 265.306783	0.108657	1408
Y2 1489.055011 142.359409	0.095604	742
Y3 2561.302832 72.268428	0.028215	395
lonB:
Mean S	D C	V Range
Sample
M1 3647.049427 963.53534	7 0.26419	6 3983
M2 6382.189873 724.84273	7 0.11357	3 3368
M3 5012.875829 1284.06239	5 0.25615	3 5093
Y1 8119.842676 140.49056	7 0.01730	2 429
Y2 7801.807113 319.10370	2 0.04090	1 1876
Y3 7661.332128 501.00894	5 0.06539	4 2642
lplD:
Mean SD	CV	Range
Sample
M1 4055.706935 40.113903	0.009891	187
M2 3804.479493 45.085017	0.011851	205
M3 2561.487696 64.707142	0.025262	289
Y1 7932.917972 95.335147	0.012018	374
Y2 1284.434004 287.947613	0.224182	924
Y3 2062.008949 173.324112	0.084056	530
lysA:
Mean SD	CV	Range
Sample
M1 1991.201515 147.349395	0.074	560
M2 2844.682576 51.390948	0.018066	321
M3 2815.545455 250.977285	0.08914	938
Y1 5620.608333 403.809805	0.071845	1483
Y2 8604.634091 25.274629	0.002937	107
Y3 6725.170455 99.541483	0.014801	444
lytE:
Mean SD	CV	Range
Sample
M1 1978.285572 199.684754	0.100938	755
M2 1526.210945 246.204093	0.161317	910
M3 1689.308458 316.556665	0.187388	1009
Y1 4494.575124 846.030862	0.188234	3121
Y2 3222.532338 835.782081	0.259356	3411
Y3 3564.688557 672.167825	0.188563	2604
lytH:
Mean SD	CV	Range
Sample
M1 4486.398573 47.340831	0.010552	179
M2 9256.498471 14.987588	0.001619	53
M3 8561.740061 23.973981	0.0028	106
Y1 8796.006116 24.941891	0.002836	104
Y2 7938.649337 99.898864	0.012584	505
Y3 6595.132518 160.248451	0.024298	737
mbl:
Mean SD	CV	Range
Sample
M1 8738.833333 10.211703	0.001169	53
M2 10431.190619 14.962577	0.001434	58
M3 8361.100798 13.505644	0.001615	79
Y1 8261.716567 22.193894	0.002686	110
Y2 8311.300399 86.198784	0.010371	293
Y3 8834.164671 21.457339	0.002429	113
mciZ:
Mean SD	CV	Range
Sample
M1 1838.869919 66.835369	0.036346	203
M2 3844.666667 134.826340	0.035068	430
M3 2959.975610 169.077801	0.057121	535
Y1 6468.756098 558.966337	0.08641	1771
Y2 8651.227642 29.906908	0.003457	102
Y3 8024.447154 59.278062	0.007387	300
mcsA:
Mean SD	CV	Range
Sample
M1 10149.826165 2.596828	0.000256	15
M2 10672.636201 4.962905	0.000465	20
M3 10103.062724 4.116962	0.000407	17
Y1 9886.401434 2.336994	0.000236	11
Y2 9495.845878 2.690079	0.000283	13
Y3 9660.948029 4.356529	0.000451	20
mcsB:
Mean SD	CV	Range
Sample
M1 10141.653846 11.888774	0.001172	48
M2 10678.134615 5.152595	0.000483	27
M3 10096.446886 17.249608	0.001708	67
Y1 9879.404762 12.779133	0.001294	51
Y2 9486.250916 7.237319	0.000763	32
Y3 9651.716117 9.143524	0.000947	40
med:
Mean S	D C	V Range
Sample
M1 2092.879455 1058.30564	9 0.50567	0 3546
M2 3053.784067 1469.40983	1 0.48117	7 4649
M3 1714.317610 631.08314	0 0.36812	5 2174
Y1 3067.631027 313.34460	9 0.10214	5 1333
Y2 2052.359539 286.82753	6 0.13975	5 1102
Y3 3201.523061 373.46048	9 0.11665	1 1252
metS:
Mean SD	CV	Range
Sample
M1 8857.412531 6.005910	0.000678	29
M2 8797.589975 6.080396	0.000691	31
M3 8971.862155 12.451895	0.001388	63
Y1 9262.793985 11.935684	0.001289	68
Y2 9071.479198 9.557876	0.001054	58
Y3 8987.560902 8.206382	0.000913	52
mmgA:
Mean SD	CV	Range
Sample
M1 2127.254653 346.036609	0.162668	1111
M2 3607.388325 167.742093	0.0465	585
M3 3371.903553 605.916328	0.179696	1893
Y1 6870.051607 888.325572	0.129304	2401
Y2 8821.985618 27.666221	0.003136	112
Y3 7766.148900 198.035303	0.0255	578
mmgB:
Mean SD	CV	Range
Sample
M1 2863.131944 517.441434	0.180726	1825
M2 4125.320602 311.218121	0.075441	1157
M3 4628.848380 839.749007	0.181416	3039
Y1 7659.306713 513.897215	0.067094	2044
Y2 8839.763889 13.059621	0.001477	66
Y3 7936.334491 100.754422	0.012695	530
mmgC:
Mean SD	CV	Range
Sample
M1 3268.292105 537.264737	0.164387	2273
M2 4575.730702 186.976456	0.040863	1028
M3 5514.339474 913.653933	0.165687	3758
Y1 7866.044737 262.386044	0.033357	1592
Y2 8823.027193 5.204523	0.00059	23
Y3 7983.639474 56.540404	0.007082	556
mmgD:
Mean S	D C	V Range
Sample
M1 3040.394996 839.78979	4 0.27621	1 2769
M2 4287.707775 444.87706	2 0.10375	6 1503
M3 4931.659517 1429.77738	0 0.28991	8 4487
Y1 7287.702413 950.03110	2 0.13036	1 2810
Y2 8819.256479 15.92152	6 0.00180	5 54
Y3 7950.613047 99.04665	2 0.01245	8 526
mmgE:
Mean S	D C	V Range
Sample
M1 5200.973925 1079.33999	9 0.20752	7 4300
M2 6459.293869 912.96435	7 0.14134	1 3199
M3 7353.798450 750.26746	9 0.10202	4 2633
Y1 7914.140944 219.38885	1 0.02772	1 1648
Y2 8762.746300 11.24451	5 0.00128	3 42
Y3 7991.810430 26.48146	5 0.00331	4 392
mmgF:
Mean S	D C	V Range
Sample
M1 6729.737307 1064.84202	9 0.15822	9 5659
M2 7446.037528 729.55500	8 0.09797	9 4357
M3 7608.435982 705.01773	2 0.09266	3 4645
Y1 7961.401766 95.04528	6 0.01193	8 873
Y2 8769.007726 10.70854	2 0.00122	1 51
Y3 7994.741722 18.08040	9 0.00226	2 200
mraY:
Mean SD	CV	Range
Sample
M1 1275.994872 199.147003	0.156072	719
M2 1806.693333 204.739704	0.113323	724
M3 881.515897 177.992471	0.201916	639
Y1 2766.110769 560.736726	0.202717	2012
Y2 2879.733333 593.230960	0.206002	2268
Y3 3759.828718 417.775517	0.111116	1484
murAA:
Mean S	D C	V Range
Sample
M1 8801.706331 12.94710	1 0.00147	1 85
M2 10298.205950 212.33371	5 0.02061	9 541
M3 8434.794050 14.48870	0 0.00171	8 87
Y1 8136.751335 29.03550	0 0.00356	8 91
Y2 8479.340198 128.06837	5 0.01510	4 286
Y3 9196.446987 15.83531	8 0.00172	2 87
murB:
Mean SD	CV	Range
Sample
M1 1732.143640 667.632959	0.385437	2132
M2 2312.992325 341.112577	0.147477	1307
M3 993.982456 376.204168	0.378482	1165
Y1 2493.251096 931.414233	0.373574	2829
Y2 2330.915570 611.891759	0.262511	2108
Y3 3253.683114 389.146711	0.119602	1280
murD:
Mean SD	CV	Range
Sample
M1 1297.348820 255.857286	0.197215	948
M2 1737.579646 136.892045	0.078783	537
M3 911.896018 242.395402	0.265815	882
Y1 2795.495575 817.341491	0.292378	2741
Y2 2625.114307 622.860319	0.23727	2407
Y3 3382.247050 465.570623	0.137651	1666
murE:
Mean SD	CV	Range
Sample
M1 1137.844444 102.818826	0.090363	458
M2 1640.983165 66.855985	0.040741	339
M3 631.786532 52.096643	0.082459	253
Y1 2318.330640 297.940553	0.128515	1391
Y2 2440.011448 262.899175	0.107745	1342
Y3 3257.814815 208.349799	0.063954	976
murG:
Mean S	D C	V Range
Sample
M1 2088.609890 1056.26978	5 0.50572	9 3172
M2 2607.137363 1222.95094	6 0.46907	8 3470
M3 1367.972527 797.70814	8 0.58313	2 2346
Y1 3053.292125 895.36576	8 0.29324	6 3151
Y2 2881.930403 926.59774	2 0.32152	0 3261
Y3 3625.003663 689.25234	9 0.19013	8 2299
mutM:
Mean SD	CV	Range
Sample
M1 2743.247894 186.475454	0.067976	752
M2 5568.737665 208.983907	0.037528	875
M3 3495.432010 186.416614	0.053331	792
Y1 8357.245487 7.827810	0.000937	31
Y2 6070.963899 173.308239	0.028547	736
Y3 6440.139591 181.705613	0.028215	774
mutY:
Mean SD	CV	Range
Sample
M1 3467.845946 206.907603	0.059665	1023
M2 4101.526126 168.448398	0.04107	930
M3 2341.197297 256.841841	0.109705	1198
Y1 8298.654054 22.496110	0.002711	91
Y2 1708.802703 154.589301	0.090466	681
Y3 4313.583784 150.685801	0.034933	569
nucB:
Mean SD	CV	Range
Sample
M1 2473.849148 110.978691	0.044861	362
M2 3850.749392 88.580172	0.023003	301
M3 3666.501217 230.890697	0.062973	823
Y1 8283.452555 12.839518	0.00155	42
Y2 9036.231144 15.443764	0.001709	50
Y3 5721.379562 132.552970	0.023168	417
oxdD:
Mean SD	CV	Range
Sample
M1 723.058524 79.216960	0.109558	310
M2 1876.414758 132.261671	0.070486	515
M3 1512.098388 212.948435	0.14083	782
Y1 1565.856658 100.745442	0.064339	422
Y2 1080.446141 75.480652	0.069861	349
Y3 1100.299406 91.071351	0.08277	352
parA:
Mean SD	CV	Range
Sample
M1 279.489501 114.779228	0.410675	377
M2 523.809711 131.879018	0.251769	506
M3 220.790026 77.835691	0.352533	275
Y1 355.267717 126.532900	0.356162	442
Y2 375.669291 62.739922	0.167008	350
Y3 811.615486 67.619601	0.083315	371
parB:
Mean SD	CV	Range
Sample
M1 528.049470 139.966631	0.265063	603
M2 891.565371 186.866346	0.209594	940
M3 513.512367 104.676603	0.203844	431
Y1 643.330978 96.330149	0.149737	433
Y2 612.645465 122.851797	0.200527	541
Y3 1032.163722 94.785671	0.091832	509
pbpF:
Mean SD	CV	Range
Sample
M1 1765.067599 87.858039	0.049776	314
M2 1369.279254 91.026499	0.066478	386
M3 1268.381352 101.278368	0.079849	370
Y1 3241.617716 252.114680	0.077774	1025
Y2 1734.687646 136.184341	0.078507	609
Y3 2637.352914 90.440206	0.034292	395
pbpG:
Mean SD	CV	Range
Sample
M1 8951.835260 18.569903	0.002074	103
M2 9463.856455 17.974617	0.001899	111
M3 8714.231214 16.892759	0.001939	95
Y1 8487.972062 15.787602	0.00186	93
Y2 8871.702794 24.140469	0.002721	116
Y3 9011.387283 386.988611	0.042944	896
pbpI:
Mean SD	CV	Range
Sample
M1 2704.600570 457.205576	0.169047	1403
M2 4044.907123 372.553261	0.092104	1311
M3 4018.925356 313.594904	0.07803	1037
Y1 8468.042165 24.142499	0.002851	138
Y2 6481.887749 726.378115	0.112063	2495
Y3 5576.682051 471.945887	0.084628	1872
pdaA:
Mean SD	CV	Range
Sample
M1 3395.717172 40.487463	0.011923	171
M2 3707.315657 31.892104	0.008602	187
M3 2625.121212 110.699696	0.042169	461
Y1 8182.248737 19.874702	0.002429	82
Y2 1742.640152 252.473124	0.14488	1130
Y3 2984.520202 181.579137	0.06084	817
pdeH:
Mean SD	CV	Range
Sample
M1 4812.538211 305.325525	0.063444	958
M2 9101.030081 13.699788	0.001505	80
M3 8471.339837 16.214288	0.001914	91
Y1 8684.609756 44.642169	0.00514	209
Y2 7322.634959 504.617526	0.068912	1811
Y3 7783.852846 238.904151	0.030692	877
pdxS:
Mean SD	CV	Range
Sample
M1 4171.701695 216.838168	0.051978	1007
M2 3763.812429 194.918445	0.051788	1116
M3 4520.187571 304.804868	0.067432	1353
Y1 8289.887006 4.678184	0.000564	25
Y2 4713.996610 694.351924	0.147296	3072
Y3 4865.316384 686.756750	0.141154	3014
pdxT:
Mean SD	CV	Range
Sample
M1 4181.143824 154.043978	0.036843	717
M2 3757.375635 154.051459	0.041	706
M3 4220.697124 104.012408	0.024643	507
Y1 8305.087986 4.347496	0.000523	19
Y2 3555.541455 324.278534	0.091204	1481
Y3 3620.174281 161.443473	0.044595	779
pghL:
Mean SD	CV	Range
Sample
M1 661.090909 47.287823	0.07153	337
M2 1972.644269 64.838097	0.032869	476
M3 1246.812912 51.671244	0.041443	269
Y1 1096.194993 141.870147	0.129421	502
Y2 830.836627 115.383905	0.138877	432
Y3 674.971014 73.731394	0.109236	407
phoA:
Mean SD	CV	Range
Sample
M1 1767.140693 58.154007	0.032909	260
M2 1228.958874 58.956208	0.047972	292
M3 1574.114719 153.192455	0.09732	630
Y1 4096.689033 391.691974	0.095612	1723
Y2 2274.370851 235.084520	0.103362	1205
Y3 2865.924964 186.910122	0.065218	916
phrA:
Mean S	D C	V Range
Sample
M1 2873.807407 2433.32795	7 0.84672	6 6981
M2 2857.933333 2039.17848	3 0.71351	5 6434
M3 2629.711111 2267.62610	1 0.86231	0 6919
Y1 3415.185185 2180.06053	7 0.63834	3 6215
Y2 3157.429630 2443.20708	2 0.77379	6 6873
Y3 3782.474074 1943.41051	5 0.51379	3 5639
polA:
Mean SD	CV	Range
Sample
M1 2566.337117 255.753797	0.099657	1272
M2 5355.462353 283.954933	0.053022	1462
M3 3262.117291 263.046144	0.080637	1247
Y1 8353.397654 14.448963	0.00173	101
Y2 5998.527431 228.611699	0.038111	1451
Y3 6559.846387 138.657904	0.021137	698
ptkA:
Mean SD	CV	Range
Sample
M1 8666.033613 19.089264	0.002203	74
M2 10374.299720 14.439012	0.001392	69
M3 8269.226891 12.150023	0.001469	58
Y1 8211.581232 15.491652	0.001887	78
Y2 8304.876751 16.279689	0.00196	82
Y3 8760.883754 20.169734	0.002302	97
ptpZ:
Mean SD	CV	Range
Sample
M1 8662.003922 11.766655	0.001358	50
M2 10365.622222 13.002508	0.001254	56
M3 8282.568627 20.878094	0.002521	71
Y1 8188.383007 9.029676	0.001103	40
Y2 8273.562092 11.720809	0.001417	50
Y3 8734.882353 17.158920	0.001964	68
putB:
Mean SD	CV	Range
Sample
M1 10192.780702 14.770403	0.001449	67
M2 11082.211623 10.597110	0.000956	57
M3 10634.979167 11.238098	0.001057	54
Y1 9470.519737 20.911964	0.002208	66
Y2 9158.413377 7.829352	0.000855	40
Y3 8951.029605 9.695031	0.001083	51
putC:
Mean S	D C	V Range
Sample
M1 10180.656331 11.50136	1 0.00113	0 45
M2 11077.095607 12.12938	9 0.00109	5 52
M3 10632.209302 12.77304	7 0.00120	1 58
Y1 9324.375969 368.61857	4 0.03953	3 1378
Y2 9075.234496 49.09139	5 0.00540	9 164
Y3 8937.763566 14.99798	4 0.00167	8 52
putP:
Mean SD	CV	Range
Sample
M1 10174.740506 10.912912	0.001073	74
M2 11047.737693 19.706630	0.001784	98
M3 10539.583685 52.136018	0.004947	236
Y1 9415.986639 31.359763	0.00333	145
Y2 9108.383966 16.820164	0.001847	104
Y3 8901.502110 32.207079	0.003618	152
racA:
Mean S	D C	V Range
Sample
M1 8872.041441 33.28674	4 0.00375	2 145
M2 9168.900901 514.45426	8 0.05610	9 1294
M3 8289.554955 112.00097	6 0.01351	1 409
Y1 7983.942342 199.54308	0 0.02499	3 720
Y2 8557.079279 78.79260	9 0.00920	8 291
Y3 8804.369369 1048.31795	2 0.11906	8 2939
radA:
Mean SD	CV	Range
Sample
M1 10150.931009 16.393828	0.001615	69
M2 10688.053014 9.113350	0.000853	40
M3 10113.900508 18.006244	0.00178	67
Y1 9892.562092 17.426151	0.001762	65
Y2 9493.506173 11.604311	0.001222	47
Y3 9644.499637 17.392950	0.001803	65
rapA:
Mean SD	CV	Range
Sample
M1 7726.389622 738.141062	0.095535	4928
M2 7804.535620 551.366012	0.070647	4024
M3 7751.178540 691.121194	0.089163	5138
Y1 7767.204046 638.495372	0.082204	3880
Y2 7661.497801 821.992600	0.107289	5284
Y3 7808.894459 549.820420	0.07041	3707
refZ:
Mean S	D C	V Range
Sample
M1 6962.939103 1343.18474	8 0.19290	5 5432
M2 7900.025641 256.87354	6 0.03251	6 1025
M3 7884.158654 272.63148	8 0.03458	0 972
Y1 8220.964744 15.75052	4 0.00191	6 69
Y2 7853.700321 362.04569	2 0.04609	9 1460
Y3 7739.926282 641.87734	9 0.08293	1 2586
remA:
Mean SD	CV	Range
Sample
M1 2830.325926 242.258574	0.085594	996
M2 4186.829630 337.586779	0.080631	1579
M3 2023.959259 253.420823	0.12521	1203
Y1 5004.007407 850.858477	0.170035	3711
Y2 5404.359259 890.261446	0.16473	4192
Y3 6827.244444 962.421848	0.140968	3352
rocD:
Mean SD	CV	Range
Sample
M1 567.202322 294.076461	0.518468	966
M2 825.784411 93.677278	0.11344	330
M3 7034.356551 447.320293	0.063591	1521
Y1 2079.411277 541.627036	0.260471	1898
Y2 2633.211443 265.663368	0.100889	876
Y3 8160.184080 23.108999	0.002832	90
rocE:
Mean SD	CV	Range
Sample
M1 2063.623932 444.527659	0.215411	2047
M2 1847.407407 482.447241	0.261148	1580
M3 7920.695157 123.130830	0.015545	900
Y1 4383.319088 925.893091	0.211231	3890
Y2 4550.886040 907.325903	0.199373	3155
Y3 8190.951567 17.294042	0.002111	61
rok:
Mean SD	CV	Range
Sample
M1 1740.329861 393.801599	0.22628	1325
M2 2394.892361 402.817200	0.168198	1479
M3 2199.069444 629.799534	0.286394	2238
Y1 2776.406250 413.454126	0.148917	1523
Y2 1903.366319 352.371335	0.185131	1331
Y3 3066.375000 309.561488	0.100954	1263
sbp:
Mean SD	CV	Range
Sample
M1 1174.836066 454.022545	0.386456	1669
M2 1629.901639 497.379777	0.305159	1811
M3 593.461749 198.817070	0.335012	807
Y1 1656.456284 280.029983	0.169054	863
Y2 1746.663934 301.984403	0.172892	926
Y3 2881.784153 270.283007	0.09379	789
sdpA:
Mean SD	CV	Range
Sample
M1 8196.888889 13.892226	0.001695	69
[truncated: 2,543 more rows]
