# Supplementary material for: Mfd deficiency decreases the abundance of complete transcripts of sporulation genes and alters sporogenesis and the structure of dormant Bacillus subtilis spores
Source: Front Microbiol. 2025 Oct 17;16:1680580. doi: 10.3389/fmicb.2025.1680580 (PMC12575378; doi:10.3389/fmicb.2025.1680580)
Supplement: Supplementary file 3 [file Table_2.XLSX]

## Sheet: Table S2_YB955_Genes
Summary Statistics for YB955 Ge	nes
===============================	==========	=========
Total Genes: 31
Gene List: cotP, cotT, cotZ, ly	tE, murD,	remA, spoVK, sspL, sspN, sspO, sspP, uxuA, ydcA, ydcC, ydfR, yhcO, yhcQ, yhcV, yhfW, yisY, yjaV, ykuJ, ykuK, yndE, yndF, yodQ, yodR, yodT, yokU, ypzF, ypzG
Overall Statistics:
--------------------
Mean SD	CV	Range
Sample
M1 2176.132198 160.369246	0.092247	626.581
M2 2938.010425 161.180974	0.067005	670.71
M3 2905.600594 371.146822	0.133689	1446.87
Y1 4326.151576 862.342196	0.205446	3171.55
Y2 3604.725641 741.984301	0.205144	2842.84
Y3 3888.683722 635.654230	0.166499	2498.26
Individual Gene Details:
-------------------------
cotP:
Mean SD	CV	Range
Sample
M1 4047.537037 98.391205	0.024309	283
M2 5125.557870 111.880867	0.021828	298
M3 3929.340278 130.658185	0.033252	358
Y1 2085.752315 312.159823	0.149663	892
Y2 1223.273148 267.762776	0.21889	746
Y3 1395.076389 177.362191	0.127134	497
cotT:
Mean SD	CV	Range
Sample
M1 1151.076305 30.939167	0.026878	119
M2 1455.775100 39.646899	0.027234	140
M3 1422.136546 201.061110	0.14138	694
Y1 4074.244980 745.355019	0.182943	2594
Y2 3745.269076 875.863387	0.233859	2934
Y3 4043.401606 513.073384	0.126892	1753
cotZ:
Mean SD	CV	Range
Sample
M1 1637.187919 173.359668	0.105889	786
M2 2056.232662 190.988224	0.092883	946
M3 1893.948546 263.462712	0.139108	1207
Y1 4289.888143 632.950261	0.147545	2874
Y2 3222.342282 502.401427	0.155912	2490
Y3 4417.664430 532.006936	0.120427	2655
lytE:
Mean SD	CV	Range
Sample
M1 1978.285572 199.684754	0.100938	755
M2 1526.210945 246.204093	0.161317	910
M3 1689.308458 316.556665	0.187388	1009
Y1 4494.575124 846.030862	0.188234	3121
Y2 3222.532338 835.782081	0.259356	3411
Y3 3564.688557 672.167825	0.188563	2604
murD:
Mean SD	CV	Range
Sample
M1 1297.348820 255.857286	0.197215	948
M2 1737.579646 136.892045	0.078783	537
M3 911.896018 242.395402	0.265815	882
Y1 2795.495575 817.341491	0.292378	2741
Y2 2625.114307 622.860319	0.23727	2407
Y3 3382.247050 465.570623	0.137651	1666
remA:
Mean SD	CV	Range
Sample
M1 2830.325926 242.258574	0.085594	996
M2 4186.829630 337.586779	0.080631	1579
M3 2023.959259 253.420823	0.12521	1203
Y1 5004.007407 850.858477	0.170035	3711
Y2 5404.359259 890.261446	0.16473	4192
Y3 6827.244444 962.421848	0.140968	3352
spoVK:
Mean S	D C	V Range
Sample
M1 856.385965 260.40566	3 0.30407	5 784
M2 2801.603715 221.27639	6 0.07898	2 1031
M3 1861.933953 569.57483	0 0.30590	5 1670
Y1 3101.182663 1758.55641	9 0.56706	0 5062
Y2 2728.251806 1007.24899	6 0.36919	2 3762
Y3 2736.905057 871.33970	1 0.31836	7 3548
sspL:
Mean SD	CV	Range
Sample
M1 1735.379845 14.871950	0.00857	57
M2 2024.271318 20.335757	0.010046	84
M3 2881.441860 163.001961	0.05657	718
Y1 3530.209302 506.713656	0.143536	2124
Y2 2836.519380 357.698701	0.126105	1522
Y3 2868.589147 374.088802	0.130409	1543
sspN:
Mean SD	CV	Range
Sample
M1 828.789116 17.638389	0.021282	91
M2 2792.421769 43.587406	0.015609	188
M3 1674.095238 131.709432	0.078675	494
Y1 3953.476190 879.856280	0.222553	3305
Y2 2732.496599 509.307028	0.186389	2025
Y3 2382.040816 295.694073	0.124135	1240
sspO:
Mean SD	CV	Range
Sample
M1 966.020408 54.791819	0.056719	228
M2 2322.326531 84.993083	0.036598	337
M3 1701.476190 189.759774	0.111527	709
Y1 2856.816327 751.037411	0.262893	2862
Y2 1879.823129 419.864389	0.223353	1651
Y3 1508.278912 297.944713	0.19754	1145
sspP:
Mean SD	CV	Range
Sample
M1 920.054422 44.664929	0.048546	139
M2 2373.564626 50.784135	0.021396	172
M3 1754.238095 146.900271	0.08374	483
Y1 2264.346939 690.120514	0.304777	2218
Y2 1620.959184 396.539187	0.244632	1341
Y3 1487.346939 284.808363	0.191488	939
uxuA:
Mean S	D C	V Range
Sample
M1 3051.892593 840.37702	6 0.27536	3 2751
M2 3408.076852 338.64029	6 0.09936	4 1123
M3 4681.425926 1627.99487	2 0.34775	6 5023
Y1 4320.896296 1284.05287	8 0.29717	3 4119
Y2 3201.476852 794.24233	8 0.24808	6 2904
Y3 4079.783333 619.59733	1 0.15187	0 2136
ydcA:
Mean SD	CV	Range
Sample
M1 8223.266667 12.093772	0.001471	43
M2 9212.661667 9.493194	0.00103	35
M3 7622.763333 355.444471	0.046629	1234
Y1 4366.621667 579.803967	0.132781	1903
Y2 4612.055000 579.563821	0.125663	1972
Y3 7277.435000 588.597543	0.08088	2174
ydcC:
Mean SD	CV	Range
Sample
M1 8138.937070 163.907514	0.020139	664
M2 9168.099312 50.516573	0.00551	189
M3 7887.795477 315.539554	0.040004	1594
Y1 7627.834808 916.691217	0.120177	5373
Y2 7619.061947 835.123635	0.10961	4769
Y3 7740.055064 715.735698	0.092472	3238
ydfR:
Mean SD	CV	Range
Sample
M1 4042.115044 40.858278	0.010108	177
M2 5107.231563 61.130592	0.011969	203
M3 4026.010324 97.131616	0.024126	402
Y1 2672.688791 362.161090	0.135504	1631
Y2 1555.101770 255.606846	0.164367	1129
Y3 1646.157817 183.863791	0.111693	903
yhcO:
Mean S	D C	V Range
Sample
M1 1742.853457 111.50936	3 0.06398	1 743
M2 1173.786378 98.55023	9 0.08395	9 608
M3 1499.520124 414.14375	0 0.27618	4 2550
Y1 3945.515996 1025.25144	6 0.25985	2 4646
Y2 2682.309598 1128.59176	9 0.42075	4 5802
Y3 2788.273478 969.98683	0 0.34788	1 5599
yhcQ:
Mean S	D C	V Range
Sample
M1 2240.146789 224.75287	7 0.10033	0 1083
M2 1658.437309 166.84843	3 0.10060	6 904
M3 3652.559633 775.64278	5 0.21235	6 3800
Y1 7455.126911 865.62856	0 0.11611	2 3665
Y2 6633.891437 1604.56470	3 0.24187	4 5459
Y3 6520.759939 1488.90548	8 0.22833	3 5344
yhcV:
Mean S	D C	V Range
Sample
M1 2079.120567 181.49000	8 0.08729	2 703
M2 1704.208038 275.21437	4 0.16149	1 1051
M3 3181.101655 800.21735	9 0.25155	4 3055
Y1 6588.371158 1863.09419	1 0.28278	5 4887
Y2 6156.016548 2126.08446	9 0.34536	7 6355
Y3 6198.120567 1523.98472	1 0.24587	9 5686
yhfW:
Mean SD	CV	Range
Sample
M1 1980.625490 118.287686	0.059722	670
M2 1746.675817 143.488899	0.08215	1045
M3 1708.677124 150.640504	0.088162	902
Y1 5368.554902 599.003445	0.111576	3343
Y2 3620.337908 440.273919	0.121611	3175
Y3 4946.462745 485.196485	0.09809	3873
yisY:
Mean SD	CV	Range
Sample
M1 1474.581165 153.130041	0.103846	742
M2 1881.553903 153.659930	0.081667	811
M3 2232.381660 260.668206	0.116767	1339
Y1 4870.610905 760.066896	0.156052	3512
Y2 3113.793061 397.846883	0.127769	2170
Y3 4404.936803 450.464037	0.102263	2419
yjaV:
Mean SD	CV	Range
Sample
M1 1480.890681 121.855658	0.082285	469
M2 2054.304659 159.265077	0.077527	708
M3 1744.605735 185.918754	0.106568	768
Y1 4798.801075 558.030257	0.116285	2515
Y2 3145.338710 456.172994	0.145031	1689
Y3 4546.944444 557.589605	0.12263	2000
ykuJ:
Mean SD	CV	Range
Sample
M1 1578.212500 198.047796	0.125489	653
M2 2529.916667 223.894143	0.088499	823
M3 1619.137500 183.229587	0.113165	623
Y1 6603.279167 934.468928	0.141516	3353
Y2 5038.616667 921.013887	0.182791	3098
Y3 5241.604167 827.417921	0.157856	2977
ykuK:
Mean SD	CV	Range
Sample
M1 1570.828516 151.966096	0.096743	543
M2 2595.308285 277.944415	0.107095	1006
M3 1523.208092 172.875463	0.113494	661
Y1 5881.976879 844.430888	0.143562	2930
Y2 5685.391137 875.555849	0.154001	3542
Y3 5809.352601 948.205935	0.163221	3593
yndE:
Mean SD	CV	Range
Sample
M1 741.777473 31.810924	0.042885	134
M2 2023.366300 46.572667	0.023017	155
M3 1310.829670 76.750935	0.058551	258
Y1 1423.260989 208.683857	0.146624	771
Y2 1045.253663 176.419503	0.168782	574
Y3 834.561355 149.533981	0.179177	560
yndF:
Mean SD	CV	Range
Sample
M1 696.830453 44.009332	0.063156	180
M2 2014.396708 62.613250	0.031083	236
M3 1240.877366 87.767547	0.07073	310
Y1 1079.856790 180.789421	0.16742	689
Y2 790.977778 125.294725	0.158405	502
Y3 731.337449 167.732468	0.22935	637
yodQ:
Mean SD	CV	Range
Sample
M1 1088.464531 143.088901	0.131459	529
M2 2279.101449 145.503777	0.063843	578
M3 2976.993898 338.901089	0.11384	1392
Y1 3862.311976 789.424131	0.204392	3285
Y2 3289.084668 446.341812	0.135704	1948
Y3 2378.316552 345.220677	0.145153	1482
yodR:
Mean S	D C	V Range
Sample
M1 1187.870031 218.66585	6 0.18408	2 862
M2 2231.321101 141.60095	7 0.06346	1 615
M3 3228.230887 452.82339	4 0.14027	0 1876
Y1 4226.073394 1184.56754	7 0.28030	0 4663
Y2 3170.811927 601.89296	6 0.18982	3 2314
Y3 2290.548930 274.78671	1 0.11996	5 1149
yodT:
Mean S	D C	V Range
Sample
M1 1564.776030 293.43278	0 0.18752	4 1441
M2 2752.064419 214.43684	9 0.07791	9 1321
M3 4066.949813 690.40321	0 0.16975	9 3378
Y1 5019.860674 1298.98652	1 0.25876	9 5928
Y2 3941.475655 766.39698	8 0.19444	4 4026
Y3 3329.994007 534.82390	0 0.16060	8 2856
yokU:
Mean SD	CV	Range
Sample
M1 1662.598566 137.519509	0.082714	485
M2 3546.953405 504.699506	0.142291	1556
M3 4687.587814 454.375172	0.096932	1451
Y1 7162.498208 726.839967	0.101479	2369
Y2 6887.706093 841.377083	0.122156	2620
Y3 6860.745520 879.024175	0.128124	2651
ypzF:
Mean SD	CV	Range
Sample
M1 1714.605442 115.861842	0.067573	431
M2 1973.714286 122.182886	0.061905	460
M3 2374.625850 81.410528	0.034284	336
Y1 2207.863946 294.889244	0.133563	1058
Y2 2014.775510 344.915670	0.171193	1220
Y3 1764.884354 249.270704	0.141239	897
ypzG:
Mean S	D C	V Range
Sample
M1 2951.313725 275.91795	3 0.09349	0 935
M2 3614.771242 316.17846	6 0.08746	8 1143
M3 7064.562092 1375.17152	0 0.19465	8 4474
Y1 6178.699346 2664.76340	7 0.43128	2 6174
Y2 6302.078431 2598.64373	4 0.41234	7 6379
Y3 6545.437908 2298.86467	4 0.35121	6 6330
