# Supplementary material for: Mfd deficiency decreases the abundance of complete transcripts of sporulation genes and alters sporogenesis and the structure of dormant Bacillus subtilis spores
Source: Front Microbiol. 2025 Oct 17;16:1680580. doi: 10.3389/fmicb.2025.1680580 (PMC12575378; doi:10.3389/fmicb.2025.1680580)
Supplement: Supplementary file 4 [file Table_3.XLSX]

## Sheet: Table S3Mfd-_Genes
Summary Statistics for Mfd- Gene	s
================================	==========	========
Total Genes: 42
Gene List: accA, asd, comK, cotJ	A, dacF, e	xoA, exuR, fliF, fliK, fliM, fliY, glnH, ktrC, lonB, med, mmgE, mmgF, parA, parB, rok, sbp, sigA, sigF, sinI, sinR, spo0A, spoIIAA, spoIVFA, spoIVFB, yesJ, ylmE, yloC, ylxF, ylxX, ypjB, yppD, yppE, yqhP, yqxD, yrrD, yrzQ, yyaD
Overall Statistics:
--------------------
Mean SD	CV	Range
Sample
M1 3451.581641 633.609483	0.209833	2549.45
M2 4551.612820 584.466548	0.149831	2483.93
M3 3910.926536 633.048619	0.19694	2613.17
Y1 5070.681389 281.613374	0.082844	1205.07
Y2 5312.936005 233.399512	0.066586	1028.24
Y3 5151.575653 348.275535	0.070501	1542.9
Individual Gene Details:
-------------------------
accA:
Mean SD	CV	Range
Sample
M1 4175.556237 1026.322114	0.245793	4498
M2 7834.912065 337.201865	0.043038	2435
M3 4875.173824 992.412152	0.203564	4099
Y1 8007.574642 21.379140	0.00267	196
Y2 7816.441718 278.838608	0.035673	1765
Y3 7383.201431 508.613888	0.068888	2451
asd:
Mean SD	CV	Range
Sample
M1 1698.728146 416.595042	0.245239	1689
M2 2248.385207 260.668402	0.115936	1429
M3 1911.821326 334.591353	0.175012	1257
Y1 2835.752161 736.181701	0.259607	2849
Y2 2803.133525 433.770028	0.154745	2199
Y3 2331.125841 248.857687	0.106754	1276
comK:
Mean SD	CV	Range
Sample
M1 1471.046632 224.386151	0.152535	860
M2 2180.267703 272.990898	0.12521	1220
M3 1873.086356 236.542891	0.126285	875
Y1 3878.012090 359.359977	0.092666	1231
Y2 2304.925734 255.072138	0.110664	932
Y3 3411.773748 252.734318	0.074077	1002
cotJA:
Mean SD	CV	Range
Sample
M1 7724.497992 588.012639	0.076123	2201
M2 7728.678715 725.664818	0.093892	3232
M3 7708.204819 786.204661	0.101996	3360
Y1 8032.835341 37.749720	0.004699	239
Y2 7770.176707 910.746154	0.11721	5525
Y3 7793.586345 850.316858	0.109105	5230
dacF:
Mean SD	CV	Range
Sample
M1 2922.957265 354.586686	0.121311	1823
M2 5016.594872 396.851040	0.079108	2362
M3 4163.467521 438.018979	0.105205	2402
Y1 7753.637607 493.295087	0.063621	2734
Y2 8680.598291 23.321299	0.002687	138
Y3 7949.072650 147.766858	0.018589	733
exoA:
Mean SD	CV	Range
Sample
M1 154.440053 32.051925	0.207536	123
M2 242.201581 31.594064	0.130445	141
M3 160.615283 31.900895	0.198617	142
Y1 1330.462451 60.073511	0.045152	265
Y2 1449.354414 46.896220	0.032357	210
Y3 723.158103 38.691545	0.053504	186
exuR:
Mean SD	CV	Range
Sample
M1 2985.177645 443.126552	0.148442	2506
M2 3543.551896 337.501426	0.095244	2029
M3 3844.830339 624.933401	0.162539	3797
Y1 3347.538922 290.080331	0.086655	1886
Y2 2692.260479 304.465308	0.113089	1986
Y3 3995.510978 291.161844	0.072872	2113
fliF:
Mean SD	CV	Range
Sample
M1 1141.831161 267.131449	0.23395	933
M2 1368.381130 246.511121	0.180148	888
M3 454.756673 179.858959	0.395506	668
Y1 1111.071384 81.737972	0.073567	329
Y2 1176.660459 74.553609	0.06336	295
Y3 1510.497207 91.626126	0.06066	409
fliK:
Mean SD	CV	Range
Sample
M1 2157.325137 334.927014	0.155251	1286
M2 2211.952186 253.354008	0.114539	1104
M3 907.588798 157.299998	0.173316	719
Y1 1158.521858 60.772130	0.052457	255
Y2 1181.154372 47.745574	0.040423	227
Y3 1568.540984 53.800266	0.0343	228
fliM:
Mean SD	CV	Range
Sample
M1 1885.592593 322.586791	0.17108	1312
M2 2039.104104 258.305204	0.126676	1150
M3 771.357357 133.831495	0.173501	543
Y1 1187.083083 55.155983	0.046463	255
Y2 1202.568569 40.393940	0.03359	195
Y3 1597.189189 40.949640	0.025639	198
fliY:
Mean SD	CV	Range
Sample
M1 1223.538259 280.800836	0.229499	947
M2 1608.790677 359.933205	0.223729	1166
M3 500.915567 143.452101	0.28638	474
Y1 1061.328936 58.567231	0.055183	236
Y2 1159.985928 40.145310	0.034608	186
Y3 1531.287599 36.786701	0.024023	158
glnH:
Mean SD	CV	Range
Sample
M1 6442.953771 1121.274888	0.174031	4432
M2 7576.902676 587.212329	0.0775	3235
M3 7662.083942 537.591382	0.070163	2742
Y1 8529.632603 55.294572	0.006483	130
Y2 7831.836983 250.780312	0.032021	951
Y3 7775.801703 338.816649	0.043573	1668
ktrC:
Mean SD	CV	Range
Sample
M1 1643.262763 197.857559	0.120405	916
M2 2205.324324 276.375330	0.125322	1476
M3 1174.509009 211.467605	0.180048	922
Y1 2591.666667 263.822998	0.101797	1141
Y2 1864.397898 249.411119	0.133776	1218
Y3 3040.307808 252.607979	0.083086	1290
lonB:
Mean SD	CV	Range
Sample
M1 3647.049427 963.535347	0.264196	3983
M2 6382.189873 724.842737	0.113573	3368
M3 5012.875829 1284.062395	0.256153	5093
Y1 8119.842676 140.490567	0.017302	429
Y2 7801.807113 319.103702	0.040901	1876
Y3 7661.332128 501.008945	0.065394	2642
med:
Mean SD	CV	Range
Sample
M1 2092.879455 1058.305649	0.50567	3546
M2 3053.784067 1469.409831	0.481177	4649
M3 1714.317610 631.083140	0.368125	2174
Y1 3067.631027 313.344609	0.102145	1333
Y2 2052.359539 286.827536	0.139755	1102
Y3 3201.523061 373.460489	0.116651	1252
mmgE:
Mean SD	CV	Range
Sample
M1 5200.973925 1079.339999	0.207527	4300
M2 6459.293869 912.964357	0.141341	3199
M3 7353.798450 750.267469	0.102024	2633
Y1 7914.140944 219.388851	0.027721	1648
Y2 8762.746300 11.244515	0.001283	42
Y3 7991.810430 26.481465	0.003314	392
mmgF:
Mean SD	CV	Range
Sample
M1 6729.737307 1064.842029	0.158229	5659
M2 7446.037528 729.555008	0.097979	4357
M3 7608.435982 705.017732	0.092663	4645
Y1 7961.401766 95.045286	0.011938	873
Y2 8769.007726 10.708542	0.001221	51
Y3 7994.741722 18.080409	0.002262	200
parA:
Mean SD	CV	Range
Sample
M1 279.489501 114.779228	0.410675	377
M2 523.809711 131.879018	0.251769	506
M3 220.790026 77.835691	0.352533	275
Y1 355.267717 126.532900	0.356162	442
Y2 375.669291 62.739922	0.167008	350
Y3 811.615486 67.619601	0.083315	371
parB:
Mean SD	CV	Range
Sample
M1 528.049470 139.966631	0.265063	603
M2 891.565371 186.866346	0.209594	940
M3 513.512367 104.676603	0.203844	431
Y1 643.330978 96.330149	0.149737	433
Y2 612.645465 122.851797	0.200527	541
Y3 1032.163722 94.785671	0.091832	509
rok:
Mean SD	CV	Range
Sample
M1 1740.329861 393.801599	0.22628	1325
M2 2394.892361 402.817200	0.168198	1479
M3 2199.069444 629.799534	0.286394	2238
Y1 2776.406250 413.454126	0.148917	1523
Y2 1903.366319 352.371335	0.185131	1331
Y3 3066.375000 309.561488	0.100954	1263
sbp:
Mean SD	CV	Range
Sample
M1 1174.836066 454.022545	0.386456	1669
M2 1629.901639 497.379777	0.305159	1811
M3 593.461749 198.817070	0.335012	807
Y1 1656.456284 280.029983	0.169054	863
Y2 1746.663934 301.984403	0.172892	926
Y3 2881.784153 270.283007	0.09379	789
sigA:
Mean SD	CV	Range
Sample
M1 7396.344982 927.564974	0.125409	5261
M2 7777.542115 471.806330	0.060663	3065
M3 7571.398746 717.514336	0.094766	4277
Y1 7975.532258 65.172609	0.008172	616
Y2 8980.188172 5.583326	0.000622	35
Y3 7976.945341 64.080300	0.008033	640
sigF:
Mean SD	CV	Range
Sample
M1 7523.339844 1117.940942	0.148596	6268
M2 7737.136719 785.978976	0.101585	5398
M3 7793.445312 761.447131	0.097704	5733
Y1 7916.682292 359.822523	0.045451	3087
Y2 8637.434896 17.672183	0.002046	88
Y3 7973.679688 134.139623	0.016823	1479
sinI:
Mean SD	CV	Range
Sample
M1 3640.160920 605.566956	0.166357	1760
M2 6525.568966 961.609034	0.14736	2709
M3 5000.695402 669.615854	0.133905	1943
Y1 7907.764368 192.015404	0.024282	774
Y2 8916.293103 3.024038	0.000339	14
Y3 7979.568966 109.436198	0.013715	581
sinR:
Mean SD	CV	Range
Sample
M1 4091.886905 1121.560687	0.274094	3801
M2 6460.252976 1196.834835	0.185261	4047
M3 5562.056548 1454.249871	0.261459	5052
Y1 7557.497024 459.932889	0.060858	1763
Y2 8897.964286 30.137277	0.003387	108
Y3 7933.916667 168.951637	0.021295	841
spo0A:
Mean SD	CV	Range
Sample
M1 6123.768657 1596.656517	0.260731	5794
M2 7402.009950 767.763823	0.103724	3308
M3 7265.157960 963.282122	0.132589	4546
Y1 7621.976368 506.202941	0.066414	1960
Y2 8810.659204 52.879131	0.006002	167
Y3 7952.437811 137.484671	0.017288	574
spoIIAA:
Mean SD	CV	Range
Sample
M1 6903.923729 1002.908387	0.145266	4269
M2 7596.064972 800.613107	0.105398	4147
M3 7380.937853 1221.074088	0.165436	4934
Y1 7767.703390 470.443386	0.060564	2329
Y2 8684.384181 6.317777	0.000727	25
Y3 7984.330508 74.224343	0.009296	693
spoIVFA:
Mean SD	CV	Range
Sample
M1 5663.971069 713.968005	0.126054	3770
M2 7589.105660 680.399339	0.089655	3258
M3 6576.794969 724.909700	0.110222	3960
Y1 8317.462893 29.474697	0.003544	171
Y2 7676.289308 575.745200	0.075003	2524
Y3 7570.261635 804.515776	0.106273	3339
spoIVFB:
Mean SD	CV	Range
Sample
M1 3723.462514 529.877937	0.142308	1992
M2 6840.053057 501.616401	0.073335	2082
M3 4512.892734 494.279957	0.109526	2049
Y1 8328.297578 4.906190	0.000589	22
Y2 7198.365629 451.922490	0.062781	1600
Y3 7251.975779 556.444865	0.07673	1929
yesJ:
Mean SD	CV	Range
Sample
M1 7304.263352 1005.173717	0.137615	3814
M2 7628.141805 727.172074	0.095328	3665
M3 7092.944751 1347.458922	0.189972	5189
Y1 7978.589319 47.642957	0.005971	317
Y2 7238.996317 1702.313616	0.235159	6890
Y3 7310.353591 1529.285837	0.209195	6004
ylmE:
Mean SD	CV	Range
Sample
M1 3384.507937 498.448673	0.147274	2325
M2 4055.655123 455.281071	0.112258	2015
M3 2565.138528 375.955716	0.146564	1548
Y1 5246.236652 749.187189	0.142805	3269
Y2 4465.219336 526.883122	0.117997	2454
Y3 5514.539683 419.052131	0.07599	1894
yloC:
Mean SD	CV	Range
Sample
M1 2480.141553 795.328027	0.320678	2634
M2 3411.606164 536.493972	0.157256	2348
M3 1473.324201 492.143974	0.334036	1616
Y1 2033.760274 389.475896	0.191505	1335
Y2 1948.243151 274.950205	0.141127	1142
Y3 3223.442922 220.826991	0.068507	956
ylxF:
Mean SD	CV	Range
Sample
M1 1733.808130 227.246933	0.131068	803
M2 1986.725203 237.745322	0.119667	812
M3 734.585366 131.910055	0.179571	422
Y1 1077.391870 28.528989	0.02648	128
Y2 1132.593496 12.690013	0.011204	63
Y3 1526.208130 38.493820	0.025222	141
ylxX:
Mean SD	CV	Range
Sample
M1 1886.800847 736.119733	0.390142	1938
M2 2512.471751 802.039044	0.319223	2201
M3 1010.347458 347.241293	0.343685	1010
Y1 2106.306497 78.494664	0.037266	375
Y2 2063.651130 79.326040	0.03844	380
Y3 3173.957627 89.390160	0.028164	400
ypjB:
Mean SD	CV	Range
Sample
M1 3254.876730 712.170511	0.218801	2330
M2 3903.198742 678.231679	0.173763	2400
M3 3732.296855 704.033632	0.188633	2293
Y1 4264.949686 974.334020	0.228451	3460
Y2 8251.732075 18.423780	0.002233	71
Y3 4759.732075 958.756547	0.201431	3318
yppD:
Mean SD	CV	Range
Sample
M1 3520.995935 518.831053	0.147353	1920
M2 5400.768293 599.169247	0.110941	2541
M3 6202.597561 1088.332034	0.175464	3784
Y1 4454.451220 680.198191	0.152701	2419
Y2 8203.353659 11.759188	0.001433	41
Y3 6352.918699 690.264836	0.108653	2875
yppE:
Mean SD	CV	Range
Sample
M1 4687.314516 1156.336811	0.246695	4352
M2 5933.271505 1420.305950	0.23938	5145
M3 6798.373656 1542.293971	0.226862	5285
Y1 6300.806452 1559.398360	0.247492	5675
Y2 8187.830645 32.075817	0.003917	111
Y3 6433.400538 1428.225370	0.222002	5267
yqhP:
Mean SD	CV	Range
Sample
M1 4411.053030 793.913674	0.179983	2854
M2 7160.088384 778.099867	0.108672	3062
M3 5716.214646 1021.333909	0.178673	3477
Y1 7610.386364 600.352710	0.078886	1864
Y2 8871.525253 22.447393	0.00253	74
Y3 7882.396465 202.838408	0.025733	710
yqxD:
Mean SD	CV	Range
Sample
M1 4918.632323 552.487930	0.112326	2490
M2 7311.161616 696.176162	0.095221	2507
M3 6455.082828 668.207781	0.103517	3026
Y1 7866.090909 274.456234	0.034891	1373
Y2 8985.276768 5.431406	0.000604	30
Y3 7896.589899 237.652375	0.030096	1227
yrrD:
Mean SD	CV	Range
Sample
M1 2166.480000 273.167423	0.126088	1184
M2 3788.975238 774.211124	0.204333	3269
M3 4318.963810 939.075238	0.217431	3928
Y1 8554.950476 41.861839	0.004893	146
Y2 7207.365714 878.267159	0.121857	2679
Y3 5995.891429 890.444621	0.148509	3855
yrzQ:
Mean SD	CV	Range
Sample
M1 2977.363636 803.533630	0.269881	2367
M2 5172.416667 1215.775065	0.23505	3884
M3 5096.924242 1699.348931	0.333407	5228
Y1 8549.045455 18.982058	0.00222	59
Y2 7783.787879 586.448543	0.075342	2202
Y3 7552.856061 985.190191	0.130439	3389
yyaD:
Mean SD	CV	Range
Sample
M1 153.079646 44.543071	0.29098	163
M2 389.001967 60.394601	0.155255	286
M3 174.068830 34.667986	0.199163	157
Y1 213.141593 38.791128	0.181997	181
Y2 1044.397247 84.510421	0.080918	442
Y3 868.374631 73.862358	0.085058	330
