# Supplementary material for: Mfd deficiency decreases the abundance of complete transcripts of sporulation genes and alters sporogenesis and the structure of dormant Bacillus subtilis spores
Source: Front Microbiol. 2025 Oct 17;16:1680580. doi: 10.3389/fmicb.2025.1680580 (PMC12575378; doi:10.3389/fmicb.2025.1680580)
Supplement: Supplementary file 5 [file Table_4.XLSX]

## Sheet: Sheet1
Table 5. Primers used for RT-qPCR
Primer	Sequence	Gene bp position	product size
rnpB FW	AGAGGAAAGTCCATGCTCGC	37
rnpB RV	TCACTGTGGCACTTTCAAGGA	179	142
A1 ctc FW	GGGACGAAGGCAAAAATGCA	155
A1 ctc RV	AATGGCTTCTCCGGTCAGA	337	182
A2 ctc FW	GCCATTCCGCAAACGATTGA	403
A2 ctc RV	TCTTCATCGACCTCAGCTGC	572	169
A1 cotT FW	CCCCTTATGATGAAAGACAGCCT	41
A1 cotT RV	AAGGCGGATAAAATGGCGGT	103	63
A2 cotT FW	GACCGCCTTACTACCCTTGG	176
A2 cotT RV	AGTAACCGTAACCTCCCCCA	246	72
A1 asnO FW	GATATTGAAGGCGGACGCCAG	163
A1 asnO RV	CACAGTCTTCCTGCCACTCGA	332	190
A2 asnO FW	GTCGACTCATCCCTGCTGTG	1069
A2 asnO RV	GCTCCTCCGTTGATCTCATCCA	1204	157
